# Supplementary material for: Application for simulating public health problems during floods around the Loei River in Thailand: the implementation of a geographic information system and structural equation model
Source: BMC Public Health. 2022 Aug 31;22:1651. doi: 10.1186/s12889-022-14018-7 (PMC9429490; doi:10.1186/s12889-022-14018-7)
Supplement: Supplementary file 2 — Additional file 2. [file 12889_2022_14018_MOESM2_ESM.xlsx]

## Sheet: data
ID	District	Sub District	Gender	Age	Age Group	Marital Status	Education	Occupation	Income	Income Group	Number Of Member	Number Of Member Group	Preparation				Help				Flood Severity										Public Health Problem
													Food preparation	Water preparation	Moving things preparation	Transport patient preparation	Food and water	Transportation	Public relations	Interpersonal communication	Food scarcity	Water scarcity	Contaminated food consumption	Contaminated water consumption	Unsanitary excretion	Flooded houses	Power outage	Poisonous animals in floodwater	Insects carrying diseases from floodwater	Communication unavailability	Drowning	Electric current injury	Accident injury	Malnutrition	Poisoning	Contagious	Poisonous animal bites	Stressed	Depressed	Shocked/Fear
id	district	subdist	gender	age	agegr	status	edu	occupa	income	incgr	nomem	nomemgr	prep1	prep2	prep3	prep4	help1	help2	help3	help4	fprb1	fprb2	fprb3	fprb4	fprb5	fprb6	fprb7	fprb8	fprb9	fprb10	phprb1	phprb2	phprb3	phprb4	phprb5	phprb6	phprb7	phprb8	phprb9	phprb10
1	Phuloung	Loeiwangsai	1	33	1	2	2	4	30000	3	6	2	3	3	2	2	7	7	8	8	5	8	5	8	4	10	9	3	6	1	2	0	0	1	0	4	2	8	7	8
2	Phuloung	Loeiwangsai	2	31	1	2	3	4	40000	3	6	2	3	3	2	2	7	7	8	8	5	8	5	8	3	10	9	2	6	2	2	0	0	1	0	5	1	8	6	8
3	Phuloung	Loeiwangsai	2	20	1	1	3	6	0	0	4	2	2	2	2	2	7	7	7	6	7	6	2	2	1	8	9	5	5	1	1	1	2	1	0	4	5	7	5	6
4	Phuloung	Loeiwangsai	2	80	3	3	2	1	600	1	4	2	3	3	2	2	3	2	3	3	3	3	1	1	2	6	9	4	5	4	1	1	2	1	2	4	3	5	1	5
5	Phuloung	Loeiwangsai	2	30	1	2	3	4	30000	3	8	3	3	2	2	2	6	6	5	5	3	3	2	2	0	5	8	3	3	1	1	2	2	2	4	5	4	3	6	5
6	Phuloung	Loeiwangsai	2	31	1	2	4	5	20000	3	6	2	2	2	1	1	5	6	6	6	7	7	2	2	4	4	5	5	3	5	1	2	1	1	3	7	5	6	6	3
7	Phuloung	Loeiwangsai	2	70	3	2	2	1	600	1	8	3	1	1	2	2	4	3	6	6	3	3	2	2	1	3	9	5	4	4	1	1	2	2	4	4	3	6	6	8
8	Phuloung	Loeiwangsai	2	48	2	2	2	4	30000	3	8	3	1	1	1	1	6	6	7	7	3	3	2	2	6	6	8	7	8	8	1	1	4	4	3	5	5	7	7	8
9	Phuloung	Loeiwangsai	2	37	2	2	2	4	30000	3	4	2	1	1	0	1	6	6	6	6	2	2	0	0	0	3	4	3	7	1	1	1	0	1	0	7	7	6	6	9
10	Phuloung	Loeiwangsai	1	48	2	2	2	3	5000	2	5	2	1	1	1	1	2	2	4	7	2	2	1	1	0	3	10	2	4	3	0	0	0	1	0	4	5	6	6	7
11	Phuloung	Loeiwangsai	1	35	2	2	3	3	4000	2	4	2	1	1	2	3	6	6	6	6	3	3	1	1	0	3	9	5	4	4	3	2	3	3	4	3	2	5	4	7
12	Phuloung	Loeiwangsai	1	55	2	2	2	3	7000	2	5	2	3	8	8	8	3	3	6	6	3	3	0	0	0	9	10	6	6	7	0	0	1	0	0	4	3	8	7	9
13	Phuloung	Loeiwangsai	1	76	3	2	2	3	2000	2	6	2	3	3	3	3	8	8	8	8	2	2	0	0	0	7	10	5	5	1	0	0	0	0	1	7	7	9	5	8
14	Phuloung	Loeiwangsai	2	69	3	2	2	1	600	1	2	1	3	3	3	3	6	6	7	7	5	5	0	0	0	10	8	8	7	5	0	0	2	2	1	5	7	7	8	8
15	Phuloung	Loeiwangsai	1	69	3	2	2	3	5000	2	2	1	2	2	2	2	3	4	6	6	5	5	0	0	0	4	9	7	5	1	0	0	0	1	0	5	4	4	7	2
16	Phuloung	Loeiwangsai	2	62	3	2	2	3	2000	2	6	2	5	5	5	5	7	7	8	8	8	8	0	0	10	10	10	8	9	4	0	0	1	0	0	5	6	9	8	9
17	Phuloung	Loeiwangsai	1	20	1	1	3	3	3000	2	7	3	0	0	2	2	7	7	7	7	5	4	0	0	4	3	7	6	6	7	4	4	2	3	5	6	5	6	7	7
18	Phuloung	Loeiwangsai	2	21	1	2	3	4	6000	2	6	2	2	2	2	2	3	3	2	4	3	3	0	0	0	2	9	3	2	5	0	0	0	2	4	5	6	8	7	5
19	Phuloung	Loeiwangsai	1	20	1	2	3	2	5000	2	6	2	2	2	2	2	3	2	4	3	5	5	1	1	0	2	8	4	4	3	0	0	1	0	3	5	5	5	4	6
20	Phuloung	Loeiwangsai	1	60	3	2	2	3	3000	2	5	2	5	5	6	6	2	2	3	3	1	1	2	2	4	5	1	3	3	0	0	0	0	0	2	3	3	4	4	4
21	Phuloung	Loeiwangsai	1	37	2	1	3	3	5000	2	4	2	4	4	5	5	2	3	4	3	1	1	1	1	0	1	10	5	5	4	1	0	2	0	1	3	5	6	6	6
22	Phuloung	Loeiwangsai	2	63	3	2	2	2	3000	2	6	2	6	6	7	7	4	4	5	5	4	4	3	4	6	7	5	4	3	2	0	1	0	0	1	3	3	3	3	3
23	Phuloung	Loeiwangsai	2	61	3	2	2	3	4000	2	4	2	2	2	4	4	2	2	3	4	1	2	2	2	3	1	4	4	4	2	0	0	0	0	4	5	6	6	8	8
24	Phuloung	Loeiwangsai	2	20	1	2	3	2	5000	2	3	1	4	4	7	7	2	2	6	6	2	2	3	3	6	7	4	8	8	4	0	0	0	2	5	6	3	9	9	9
25	Phuloung	Loeiwangsai	2	20	1	1	2	1	0	0	4	2	4	4	7	7	3	3	7	7	2	2	5	5	6	6	3	9	9	9	0	0	0	0	1	7	7	10	10	10
26	Phuloung	Loeiwangsai	2	20	1	1	3	1	0	0	8	3	3	3	7	7	2	2	4	4	2	2	4	4	5	5	5	6	6	8	0	0	0	0	5	7	7	9	9	9
27	Phuloung	Loeiwangsai	2	79	3	2	2	1	0	0	2	1	3	3	6	6	3	3	6	6	2	2	5	5	7	4	6	9	9	10	0	0	0	1	5	6	6	10	10	10
28	Phuloung	Loeiwangsai	2	80	3	2	1	1	600	1	8	3	3	3	6	6	3	3	5	5	2	2	3	3	5	3	2	6	7	7	0	0	0	2	2	6	6	7	7	7
29	Phuloung	Loeiwangsai	2	69	3	2	2	2	3000	2	4	2	4	4	8	8	4	4	8	8	3	3	5	5	8	7	3	10	10	10	0	0	0	0	6	9	7	10	10	10
30	Phuloung	Loeiwangsai	1	73	3	2	3	2	10000	2	8	3	4	4	8	8	3	3	5	6	2	2	4	4	6	5	4	7	8	8	0	0	0	0	6	8	6	10	10	10
31	Phuloung	Loeiwangsai	1	34	1	2	3	3	5000	2	5	2	3	3	3	5	3	3	8	8	4	4	6	6	6	8	8	9	9	9	0	0	0	0	3	8	8	8	9	9
32	Phuloung	Loeiwangsai	2	73	3	2	1	1	600	1	4	2	5	5	8	8	4	4	7	7	2	2	3	3	5	4	3	6	6	7	0	0	0	0	5	7	8	10	10	10
33	Phuloung	Loeiwangsai	2	72	3	2	1	1	600	1	6	2	2	2	4	4	1	1	2	2	1	1	3	4	6	5	5	5	5	6	0	0	0	0	2	5	5	5	5	6
34	Phuloung	Loeiwangsai	1	48	2	2	2	3	5000	2	6	2	3	3	8	8	3	3	9	9	3	3	6	6	7	8	9	9	10	10	0	0	0	0	6	7	9	10	10	10
35	Phuloung	Loeiwangsai	2	43	2	2	2	2	3000	2	5	2	3	3	6	6	3	3	6	6	2	2	4	4	7	9	7	8	8	8	0	0	0	0	4	7	7	8	10	10
36	Phuloung	Loeiwangsai	1	76	3	2	2	3	3000	2	6	2	3	3	6	6	4	4	8	8	2	2	4	4	7	6	5	8	9	6	0	0	0	0	4	9	10	10	10	10
37	Phuloung	Loeiwangsai	2	43	2	2	2	4	12000	3	3	1	2	2	7	7	4	4	6	6	2	2	4	4	4	7	4	5	5	7	0	0	0	0	5	8	8	8	9	9
38	Phuloung	Loeiwangsai	1	60	3	1	1	2	4000	2	1	1	3	3	7	7	3	3	7	7	1	1	4	4	6	5	4	7	7	7	0	0	0	0	5	6	6	7	7	7
39	Phuloung	Loeiwangsai	1	52	2	2	2	3	3000	2	5	2	1	1	0	0	1	1	0	1	1	0	0	0	0	1	0	0	0	0	1	1	0	0	0	0	0	5	6	5
40	Phuloung	Loeiwangsai	1	49	2	1	2	2	2000	2	2	1	2	5	5	5	3	3	7	8	4	2	1	1	6	1	0	5	3	1	0	0	0	0	0	1	4	8	7	5
41	Phuloung	Loeiwangsai	2	45	2	2	2	3	2000	2	4	2	1	1	0	0	1	1	1	0	0	0	0	0	0	0	0	1	2	2	0	0	1	0	1	0	0	7	6	6
42	Phuloung	Loeiwangsai	2	66	3	2	2	3	600	1	4	2	2	2	2	2	3	2	2	1	2	2	0	0	1	0	0	0	0	0	1	0	0	0	0	2	2	10	10	10
43	Phuloung	Loeiwangsai	1	79	3	1	1	1	700	1	4	2	3	2	2	2	3	3	2	2	2	1	1	1	2	2	1	1	1	1	1	0	0	0	0	0	0	5	3	3
44	Phuloung	Loeiwangsai	2	39	2	2	2	3	2000	2	3	1	0	0	0	0	1	1	0	0	2	2	2	1	1	2	2	2	2	3	0	0	0	0	0	0	1	8	7	7
45	Phuloung	Loeiwangsai	2	60	3	2	2	1	800	1	3	1	2	2	2	2	2	2	1	1	1	2	2	1	1	1	2	2	1	1	0	0	0	0	0	0	0	0	0	0
46	Phuloung	Loeiwangsai	2	62	3	2	2	3	1700	2	2	1	8	8	7	7	5	4	4	5	1	1	1	1	1	1	1	1	1	1	0	0	0	0	0	0	0	0	0	0
47	Phuloung	Loeiwangsai	2	37	2	1	3	2	20000	3	4	2	3	2	3	3	0	0	0	1	0	0	0	0	0	0	0	0	0	0	0	0	1	1	1	1	0	0	0	0
48	Phuloung	Loeiwangsai	2	51	2	2	2	3	18000	3	4	2	1	0	0	0	1	0	1	1	1	1	0	0	0	0	0	0	0	0	0	0	0	0	0	0	0	3	1	3
49	Phuloung	Loeiwangsai	1	28	1	2	3	3	4000	2	4	2	1	1	1	1	1	1	0	0	1	1	0	0	0	1	0	0	0	0	0	1	1	0	0	2	1	2	3	3
50	Phuloung	Loeiwangsai	2	28	1	1	3	3	2000	2	4	2	2	2	1	1	2	2	1	1	1	1	0	1	0	2	1	0	0	1	0	0	0	1	0	2	2	2	2	2
51	Phuloung	Loeiwangsai	1	21	1	1	3	6	2000	2	6	2	1	1	1	1	1	1	1	1	1	2	1	2	2	3	3	2	2	2	1	1	1	2	2	1	1	3	3	3
52	Phuloung	Loeiwangsai	1	66	3	2	2	3	1600	2	3	1	1	2	2	1	4	2	1	1	0	0	0	0	0	1	0	0	0	0	0	0	0	0	0	1	0	4	4	4
53	Phuloung	Loeiwangsai	2	64	3	2	2	3	1000	1	3	1	2	1	0	0	3	3	2	2	2	1	1	1	1	2	0	0	0	0	0	0	0	0	0	0	0	1	1	1
54	Phuloung	Loeiwangsai	1	38	2	2	2	6	0	0	4	2	1	1	0	0	1	1	1	2	0	0	0	0	0	0	0	1	1	1	0	0	0	0	0	1	0	7	6	9
55	Phuloung	Loeiwangsai	1	63	3	2	2	3	1600	2	4	2	0	0	0	0	2	2	1	1	0	0	0	0	0	0	0	0	0	0	0	0	0	0	0	0	1	7	5	9
56	Phuloung	Loeiwangsai	2	20	1	1	2	2	20000	3	4	2	1	1	1	1	1	1	1	0	2	1	2	2	1	1	2	1	1	1	2	2	1	1	1	1	1	2	2	6
57	Phuloung	Loeiwangsai	1	38	2	2	3	2	15000	3	4	2	2	2	1	0	1	1	0	0	1	1	1	1	0	0	0	0	0	3	2	1	1	1	1	0	0	5	6	6
58	Phuloung	Loeiwangsai	1	53	2	2	2	3	25000	3	3	1	3	2	2	2	3	3	3	3	0	0	0	0	0	0	0	0	0	0	3	0	0	0	0	0	0	8	8	8
59	Phuloung	Loeiwangsai	2	21	1	1	4	2	24000	3	3	1	5	6	6	5	2	2	1	3	0	0	0	0	0	0	0	0	0	0	2	0	0	0	0	0	0	0	0	0
60	Phuloung	Loeiwangsai	2	49	2	2	2	3	30000	3	3	1	4	4	4	3	3	2	2	3	2	1	0	0	0	3	0	0	0	0	2	2	2	3	0	0	0	2	2	2
61	Phuloung	Loeiwangsai	1	50	2	2	2	3	2000	2	7	3	0	0	0	0	0	0	0	0	1	1	2	2	0	0	0	0	0	3	0	0	0	0	0	1	0	6	6	6
62	Phuloung	Loeiwangsai	2	48	2	2	2	3	1000	1	7	3	2	2	1	1	2	1	0	0	1	1	2	2	1	1	2	2	1	1	2	2	1	1	1	2	1	1	3	3
63	Phuloung	Loeiwangsai	1	80	3	2	1	6	300	1	4	2	1	1	0	0	1	1	0	0	0	0	0	0	0	0	0	1	0	2	0	0	1	0	0	1	0	6	6	7
64	Phuloung	Loeiwangsai	2	47	2	1	2	2	10000	2	6	2	2	2	2	3	3	3	2	6	1	1	1	1	1	1	1	1	1	1	1	0	0	0	0	0	0	0	0	0
65	Phuloung	Loeiwangsai	2	76	3	2	1	3	700	1	6	2	2	1	1	2	3	2	2	3	2	2	2	2	5	7	0	0	0	0	1	0	0	0	0	0	0	0	0	0
66	Phuloung	Loeiwangsai	1	29	1	2	3	3	3000	2	4	2	0	0	0	0	1	1	1	0	4	5	2	2	3	8	0	0	0	3	0	0	0	0	0	2	2	10	9	10
67	Phuloung	Loeiwangsai	2	70	3	2	2	1	700	1	5	2	1	1	0	0	1	1	2	1	3	3	3	3	2	5	0	0	1	3	0	1	1	0	0	0	0	9	9	9
68	Phuloung	Loeiwangsai	2	73	3	2	2	1	700	1	4	2	1	1	0	0	1	1	0	0	0	0	0	0	0	10	0	0	0	3	1	0	0	0	0	2	0	10	10	10
69	Phuloung	Kangsripum	2	43	2	2	4	3	13000	3	4	2	0	0	0	0	0	0	9	1	0	0	0	0	0	0	0	2	2	1	0	0	0	0	0	1	0	1	1	1
70	Phuloung	Kangsripum	1	89	3	2	2	1	0	0	6	2	4	4	6	6	3	3	4	4	1	1	2	2	6	6	5	7	7	6	0	0	0	0	4	7	7	10	10	10
71	Phuloung	Kangsripum	1	67	3	2	3	3	3000	2	3	1	2	2	5	5	3	3	4	4	4	4	6	6	10	6	4	7	8	3	0	0	0	0	3	7	7	10	10	10
72	Phuloung	Kangsripum	2	69	3	2	2	2	7000	2	5	2	7	7	9	9	1	1	1	1	5	5	7	7	10	7	7	9	9	8	0	0	0	0	4	6	6	10	10	10
73	Phuloung	Kangsripum	1	48	2	2	3	3	10000	2	5	2	5	5	6	6	4	4	5	5	3	3	0	0	10	6	5	8	8	7	0	0	0	0	2	7	7	10	10	10
74	Phuloung	Kangsripum	2	61	3	2	2	3	4000	2	8	3	4	4	8	8	1	1	1	1	2	2	0	0	9	7	4	7	10	8	0	0	0	0	4	8	8	10	10	10
75	Phuloung	Kangsripum	2	50	2	2	2	4	3000	2	2	1	4	4	5	5	1	1	1	1	2	2	0	0	10	6	2	9	9	7	0	0	0	0	0	9	10	10	10	10
76	Phuloung	Kangsripum	1	73	3	2	2	2	6000	2	3	1	2	2	4	4	1	1	1	1	3	3	0	0	9	6	4	9	10	8	0	0	0	0	4	6	7	10	10	10
77	Phuloung	Kangsripum	1	41	2	2	2	3	1500	2	4	2	0	0	0	0	0	0	0	0	0	0	0	0	0	0	0	0	0	0	0	0	0	0	0	0	0	0	0	0
78	Phuloung	Kangsripum	2	62	3	2	2	2	1000	1	6	2	1	1	1	1	0	0	2	1	0	0	0	0	0	0	0	6	1	0	0	0	1	0	0	0	9	6	6	6
79	Phuloung	Kangsripum	1	40	2	1	2	3	2500	2	6	2	1	1	1	1	1	1	1	2	1	2	2	2	1	1	0	0	0	0	0	0	0	0	0	0	0	6	6	6
80	Phuloung	Kangsripum	2	74	3	2	2	1	700	1	6	2	1	1	0	0	2	2	1	2	2	2	1	1	2	3	2	5	2	2	0	0	0	0	0	0	4	7	7	7
81	Phuloung	Kangsripum	1	36	2	2	3	4	18000	3	6	2	2	1	1	1	1	2	2	1	2	2	1	0	0	1	1	7	2	1	0	0	0	0	1	1	3	6	6	6
82	Phuloung	Kangsripum	1	32	1	2	3	3	5000	2	5	2	1	1	2	2	2	2	2	2	4	4	5	4	4	4	3	3	3	3	0	0	0	1	1	0	2	9	9	9
83	Phuloung	Kangsripum	2	32	1	2	3	3	3000	2	6	2	1	1	0	0	3	3	3	3	3	3	4	4	3	5	6	6	0	6	0	0	0	0	0	0	0	8	8	8
84	Phuloung	Kangsripum	2	58	2	2	2	2	8000	2	4	2	0	0	0	0	1	1	1	1	0	0	0	0	0	2	2	0	0	4	0	0	0	0	0	0	0	8	9	10
85	Phuloung	Kangsripum	1	66	3	2	2	1	600	1	6	2	1	1	0	0	1	1	0	0	1	1	0	0	0	1	0	0	0	0	0	0	0	0	0	0	0	8	8	8
86	Phuloung	Kangsripum	1	54	2	2	2	3	12000	3	5	2	2	1	2	2	1	1	4	1	1	2	2	2	1	1	1	10	1	1	0	0	1	1	1	0	5	6	6	6
87	Phuloung	Kangsripum	2	53	2	2	2	3	10000	2	5	2	4	5	5	0	6	6	7	7	9	9	8	8	9	10	10	10	9	9	1	0	0	0	0	0	0	10	10	10
88	Phuloung	Kangsripum	2	32	1	1	4	1	0	0	7	3	2	2	1	1	0	0	0	0	0	0	0	0	0	3	0	0	0	4	0	0	0	0	0	1	0	7	7	7
89	Phuloung	Kangsripum	1	33	1	1	3	6	30000	3	7	3	1	1	0	0	1	1	1	0	0	0	0	0	0	4	0	0	0	5	0	0	0	0	0	0	0	7	7	7
90	Phuloung	Kangsripum	2	50	2	2	2	3	1500	2	6	2	1	4	7	0	1	2	2	2	3	3	0	0	2	5	5	8	2	1	0	0	0	0	0	1	1	6	5	1
91	Phuloung	Kangsripum	1	60	3	2	2	3	2000	2	4	2	1	1	1	1	1	0	0	0	4	3	4	4	4	4	3	6	4	1	0	0	0	0	0	0	0	5	5	4
92	Phuloung	Kangsripum	2	52	2	2	2	3	1000	1	4	2	1	1	1	1	1	1	2	2	4	4	1	1	6	5	0	10	2	2	0	0	0	0	1	1	2	6	6	6
93	Phuloung	Kangsripum	1	52	2	2	2	3	1000	1	4	2	1	2	2	2	0	0	0	1	1	1	0	0	1	3	0	1	0	3	0	0	1	1	0	0	0	6	7	8
94	Phuloung	Kangsripum	1	39	2	2	3	2	20000	3	4	2	1	1	1	2	0	1	2	2	2	1	2	2	1	1	2	2	1	1	0	0	1	1	0	1	1	4	4	4
95	Phuloung	Kangsripum	2	35	2	2	3	6	0	0	6	2	1	1	0	0	0	0	0	0	0	0	0	0	0	1	0	0	0	3	0	1	1	0	0	0	0	3	3	3
96	Phuloung	Kangsripum	1	79	3	2	2	1	600	1	4	2	0	0	0	0	8	8	8	8	8	8	0	0	9	1	10	4	4	4	0	0	0	3	3	6	6	9	2	8
97	Phuloung	Kangsripum	1	80	3	2	2	1	600	1	3	1	0	0	0	0	10	10	10	10	8	8	0	0	9	10	10	8	8	7	0	0	1	8	6	6	5	9	9	9
98	Phuloung	Kangsripum	2	35	2	2	4	5	20000	3	4	2	5	5	5	5	8	8	8	8	6	6	0	0	9	10	10	7	7	7	0	0	0	0	5	5	7	5	8	8
99	Phuloung	Kangsripum	2	47	2	2	2	3	3000	2	5	2	0	0	0	0	7	7	7	7	6	6	0	0	8	8	10	6	6	7	0	0	0	5	5	5	5	6	6	9
100	Phuloung	Kangsripum	2	43	2	2	3	3	10000	2	8	3	2	3	2	1	7	7	7	7	7	7	0	0	5	8	5	3	5	7	0	0	0	5	3	7	9	9	4	10
101	Phuloung	Kangsripum	1	65	3	2	2	3	5000	2	8	3	0	0	0	0	8	8	8	8	8	8	0	0	9	7	7	7	7	1	2	1	1	0	0	5	5	9	8	10
102	Phuloung	Kangsripum	1	20	1	1	3	6	0	0	4	2	0	0	0	0	5	5	5	5	8	7	0	0	1	5	6	5	5	4	0	0	0	1	1	4	4	8	2	10
103	Phuloung	Kangsripum	2	68	3	2	2	1	600	1	7	3	0	0	0	0	2	2	2	2	8	8	0	0	9	9	9	6	6	6	0	0	3	3	4	5	8	7	9	9
104	Phuloung	Kangsripum	2	41	2	2	3	3	3000	2	7	3	1	1	1	0	5	5	5	5	3	3	0	0	0	2	2	1	4	2	0	0	0	0	3	3	2	1	1	1
105	Phuloung	Kangsripum	1	45	2	2	3	3	5000	2	7	3	0	0	0	0	5	5	5	5	3	3	0	0	0	0	1	2	2	2	0	0	0	0	2	1	1	2	2	9
106	Phuloung	Kangsripum	1	24	1	1	3	1	0	0	4	2	0	0	0	0	5	5	5	4	5	5	0	0	0	1	7	4	4	4	0	0	0	0	0	4	4	3	3	8
107	Phuloung	Nongkan	2	65	3	2	2	1	600	1	7	3	0	0	0	0	2	2	1	1	3	4	0	0	0	0	0	2	2	1	0	0	0	0	2	3	3	5	3	3
108	Phuloung	Nongkan	2	53	2	1	2	3	5000	2	2	1	3	3	2	2	3	3	2	2	1	1	2	1	1	2	1	1	2	1	0	0	2	0	0	0	3	5	5	5
109	Phuloung	Nongkan	2	41	2	2	4	5	32260	3	5	2	1	1	1	1	1	2	3	3	1	1	1	2	2	2	2	2	2	1	0	0	0	0	0	0	2	5	1	1
110	Phuloung	Nongkan	2	47	2	2	2	3	4000	2	6	2	1	1	2	2	1	1	1	1	1	1	3	3	5	1	1	4	3	3	0	0	0	0	2	2	2	3	3	3
111	Phuloung	Nongkan	2	45	2	1	2	3	3000	2	6	2	0	0	0	0	0	0	0	0	0	0	1	0	0	0	0	0	0	0	0	0	0	0	0	0	0	1	1	1
112	Phuloung	Nongkan	2	42	2	2	2	3	7000	2	5	2	1	1	0	0	1	1	0	0	0	0	0	0	0	3	0	0	1	0	0	0	0	0	0	0	0	8	8	8
113	Phuloung	Nongkan	2	43	2	2	4	3	1600	2	7	3	2	2	0	0	0	0	0	0	0	0	0	0	0	3	0	0	0	3	0	0	0	0	0	0	0	10	10	10
114	Phuloung	Nongkan	1	45	2	1	3	2	2000	2	6	2	2	2	1	1	1	1	1	3	0	0	0	0	0	0	0	6	0	0	0	0	1	0	0	0	0	10	10	10
115	Phuloung	Nongkan	2	57	2	2	2	3	4000	2	5	2	1	1	1	1	2	2	5	4	3	2	0	0	1	1	6	3	3	2	0	0	1	2	4	4	5	2	1	1
116	Phuloung	Phuhor	2	60	3	2	2	4	60000	3	4	2	1	1	1	1	3	3	3	3	1	1	1	0	0	0	1	1	1	1	0	1	1	1	1	3	2	2	2	6
117	Phuloung	Phuhor	1	67	3	2	2	4	40000	3	4	2	1	1	2	2	3	3	3	3	3	3	0	0	2	1	1	2	2	1	1	1	1	0	1	1	2	2	1	5
118	Phuloung	Phuhor	1	77	3	2	2	1	600	1	5	2	1	1	1	1	5	5	4	5	5	5	0	0	3	7	2	3	3	4	0	1	1	1	1	5	1	1	0	4
119	Phuloung	Phuhor	1	69	3	2	2	3	4000	2	4	2	2	2	5	5	2	2	3	3	1	1	0	0	0	0	0	1	1	0	0	0	0	0	2	5	4	10	10	10
120	Phuloung	Phuhor	1	74	3	2	2	1	600	1	6	2	2	4	4	0	6	6	7	7	4	4	0	0	10	8	6	9	9	6	0	0	0	0	4	6	9	10	10	10
121	Phuloung	Phuhor	2	70	3	2	2	1	600	1	6	2	2	2	4	4	7	7	9	9	6	6	0	0	10	8	7	10	10	7	0	0	0	0	3	6	6	10	10	10
122	Phuloung	Phuhor	1	65	3	2	2	3	700	1	4	2	10	10	10	10	0	0	1	0	0	0	0	0	0	0	0	0	0	1	0	0	0	0	0	0	0	3	3	3
123	Phuloung	Phuhor	1	35	2	1	3	3	5000	2	6	2	0	0	0	0	0	0	1	0	1	1	1	1	1	1	1	6	6	1	0	0	0	0	0	0	0	4	4	1
124	Phuloung	Phuhor	2	64	3	2	2	3	1000	1	6	2	0	0	0	0	1	0	5	2	1	2	1	1	0	2	0	5	1	0	0	0	1	0	0	0	0	5	5	5
125	Phuloung	Phuhor	2	63	3	2	2	1	600	1	3	1	1	1	1	0	1	1	1	1	0	0	0	0	0	1	0	1	0	2	0	0	0	0	0	0	0	4	4	4
126	Phuloung	Phuhor	1	64	3	2	2	1	0	0	3	1	1	1	2	2	1	1	0	0	1	1	0	0	1	1	0	0	0	1	1	0	0	0	0	0	0	3	3	3
127	Wangsapung	Saikaw	2	47	2	2	3	2	5000	2	5	2	2	2	1	1	3	4	4	3	3	3	3	2	2	8	8	0	0	4	0	0	0	0	0	0	0	7	7	7
128	Wangsapung	Saikaw	2	72	3	2	2	3	5000	2	4	2	3	4	5	3	3	3	3	4	8	9	8	8	8	10	10	3	1	4	1	1	0	0	0	0	0	10	9	9
129	Wangsapung	Saikaw	2	57	2	2	2	3	2000	2	5	2	2	2	2	2	0	0	2	2	3	3	3	3	2	3	1	1	1	4	0	0	0	0	0	0	0	6	7	8
130	Wangsapung	Saikaw	2	40	2	2	2	3	3000	2	4	2	2	2	2	2	2	2	2	2	2	2	2	1	1	4	3	3	2	4	0	0	0	0	0	0	2	5	5	6
131	Wangsapung	Saikaw	2	62	3	2	2	3	20000	3	4	2	0	0	1	1	1	0	0	1	0	0	0	0	3	2	0	6	1	0	0	0	0	0	0	1	2	8	7	8
132	Wangsapung	Saikaw	1	51	2	2	2	3	3000	2	3	1	1	1	0	0	0	0	1	1	0	0	0	1	1	0	0	6	1	0	0	0	0	0	0	6	1	9	9	8
133	Wangsapung	Saikaw	1	47	2	2	4	5	30000	3	4	2	6	6	6	6	3	3	2	2	5	4	1	1	0	8	1	2	1	3	0	0	1	1	1	0	0	3	3	2
134	Wangsapung	Saikaw	2	50	2	2	2	3	2500	2	4	2	4	4	4	4	1	5	5	5	2	2	1	1	1	4	1	3	3	3	3	2	2	3	2	4	3	2	4	7
135	Wangsapung	Saikaw	2	53	2	2	2	3	5000	2	4	2	5	5	5	5	2	2	4	4	2	3	3	3	2	2	4	4	4	5	1	1	2	1	4	7	7	5	5	5
136	Wangsapung	Saikaw	1	61	3	2	2	3	5000	2	4	2	5	5	5	5	2	2	4	4	3	3	2	2	2	5	5	4	4	4	1	1	1	2	2	6	5	4	4	5
137	Wangsapung	Saikaw	1	38	2	1	4	4	15000	3	3	1	6	6	6	6	7	7	7	7	4	3	2	2	2	6	2	3	3	3	4	5	5	2	2	6	3	3	5	5
138	Wangsapung	Saikaw	1	29	1	1	3	4	10000	2	6	2	6	6	6	6	4	4	6	6	1	1	1	1	3	3	1	2	4	4	1	1	3	4	4	4	3	4	4	5
139	Wangsapung	Saikaw	1	52	2	2	2	3	20000	3	4	2	6	6	6	5	2	2	2	2	2	2	2	5	5	4	1	4	3	3	2	2	5	5	3	2	4	4	4	4
140	Wangsapung	Saikaw	1	72	3	2	2	3	5000	2	5	2	5	5	5	5	4	4	4	4	3	3	2	2	2	4	1	3	3	2	2	2	1	2	5	7	7	5	4	5
141	Wangsapung	Saikaw	1	51	2	2	3	4	3000	2	3	1	2	2	2	2	4	4	4	4	2	2	2	1	1	2	1	3	3	4	1	1	3	3	5	5	3	1	1	4
142	Wangsapung	Saikaw	1	47	2	2	3	3	10000	2	4	2	6	6	6	6	3	3	4	4	2	2	1	1	1	10	8	3	3	6	1	3	3	5	5	6	6	4	4	4
143	Wangsapung	Saikaw	2	42	2	2	3	3	5000	2	4	2	3	4	4	4	6	6	6	6	5	5	2	2	3	10	1	1	3	3	1	2	1	1	1	5	5	4	4	8
144	Wangsapung	Saikaw	1	66	3	2	2	1	600	1	3	1	4	4	4	4	4	2	4	7	3	3	5	4	5	3	1	3	5	5	1	2	1	2	4	5	4	7	4	4
145	Wangsapung	Saikaw	2	27	1	1	4	4	10000	2	6	2	3	3	6	6	3	3	4	4	0	0	0	0	2	3	3	5	7	4	0	0	0	0	0	8	9	10	10	10
146	Wangsapung	Saikaw	2	59	2	2	2	3	5000	2	6	2	4	4	5	5	3	3	3	3	0	0	0	0	3	4	4	7	7	6	0	0	0	0	0	8	8	10	10	10
147	Wangsapung	Saikaw	1	40	2	3	3	4	20000	3	6	2	3	3	5	5	4	4	5	5	0	0	0	0	3	2	2	5	5	5	0	0	0	0	0	5	6	9	10	10
148	Wangsapung	Saikaw	1	29	1	2	3	3	8000	2	4	2	3	3	2	2	0	0	0	0	0	0	0	0	6	6	7	8	8	8	0	0	0	0	0	5	5	10	10	10
149	Wangsapung	Saikaw	1	50	2	2	3	4	40000	3	3	1	4	4	5	5	4	4	4	4	3	3	0	0	2	1	2	5	7	7	0	0	0	0	0	7	9	10	10	10
150	Wangsapung	Saikaw	1	54	2	2	3	5	7000	2	5	2	3	3	5	5	6	6	6	6	5	7	0	0	3	2	6	7	9	8	0	0	0	0	0	7	7	10	10	10
151	Wangsapung	Saikaw	2	80	3	2	2	1	1000	1	4	2	3	3	4	4	2	2	3	3	3	3	1	1	5	2	2	4	4	3	0	0	0	0	3	8	9	10	10	10
152	Wangsapung	Saikaw	2	67	3	3	2	1	0	0	6	2	3	3	5	5	4	4	5	5	1	1	0	0	2	3	2	4	6	5	0	0	0	0	0	6	7	9	10	10
153	Wangsapung	Saikaw	1	50	2	2	2	2	5000	2	1	1	3	3	4	4	1	1	0	3	1	1	0	0	3	2	4	5	5	5	0	0	0	0	0	5	7	7	7	7
154	Wangsapung	Saikaw	2	70	3	2	2	1	0	0	5	2	2	2	2	2	6	6	6	6	9	9	9	9	8	10	10	4	0	2	0	0	0	0	0	0	0	9	9	9
155	Wangsapung	Saikaw	1	69	3	2	2	3	1500	2	4	2	1	1	3	3	1	1	0	1	1	1	0	0	4	3	0	6	1	0	0	0	0	0	7	2	2	7	5	6
156	Wangsapung	Saikaw	2	70	3	2	2	3	2000	2	4	2	0	0	0	0	1	0	0	1	1	1	1	1	4	3	0	5	1	0	0	1	0	0	0	0	1	7	7	3
157	Wangsapung	Saikaw	1	54	2	2	2	3	2500	2	7	3	1	1	1	1	1	1	1	1	2	2	0	0	3	2	1	4	1	0	0	0	0	0	5	5	3	10	10	10
158	Wangsapung	Saikaw	2	56	2	2	2	1	2000	2	7	3	3	2	1	1	3	3	0	0	9	9	8	8	8	10	9	3	3	4	0	0	0	0	0	0	0	10	10	10
159	Wangsapung	Saikaw	1	80	3	2	2	1	0	0	7	3	2	2	2	2	3	3	3	3	8	8	8	8	7	10	10	2	2	2	3	2	0	0	0	0	0	9	9	9
160	Wangsapung	Saikaw	2	78	3	2	2	1	0	0	7	3	3	3	2	2	5	5	5	5	9	8	6	6	7	10	10	4	3	3	0	0	0	0	0	0	0	10	10	10
161	Wangsapung	Saikaw	1	20	1	1	3	3	1000	1	4	2	1	1	1	1	0	0	1	1	0	0	0	0	0	0	0	0	0	0	0	0	0	0	0	0	0	0	0	0
162	Wangsapung	Saikaw	2	50	2	2	2	3	3000	2	3	1	2	2	3	3	2	2	2	1	0	0	0	0	8	8	0	6	2	1	9	9	7	2	2	5	3	10	10	10
163	Wangsapung	Saikaw	2	42	2	2	2	3	30000	3	5	2	0	0	2	2	0	0	1	1	0	0	1	1	3	5	0	5	1	2	6	10	1	0	1	1	4	10	10	10
164	Wangsapung	Saikaw	2	40	2	2	2	3	10000	2	6	2	1	1	1	1	0	0	1	1	0	0	0	0	4	6	0	6	1	0	8	10	2	1	0	2	4	10	10	10
165	Wangsapung	Saikaw	2	52	2	2	2	3	2000	2	5	2	0	0	1	1	0	0	1	1	0	1	1	0	3	3	0	4	1	1	1	1	0	0	0	1	5	9	9	9
166	Wangsapung	Saikaw	2	73	3	2	2	4	2000	2	5	2	1	1	1	1	0	0	0	0	0	0	0	0	0	0	0	0	0	0	0	0	0	0	0	0	0	2	3	3
167	Wangsapung	Pabing	1	54	2	2	2	3	2000	2	4	2	1	1	1	1	0	0	0	0	0	0	0	0	0	0	0	0	0	0	0	0	0	0	0	0	0	2	2	2
168	Wangsapung	Pabing	1	48	2	2	2	3	5000	2	4	2	1	1	1	1	0	0	1	1	1	0	1	0	2	1	0	4	0	0	0	0	1	0	0	1	2	8	8	6
169	Wangsapung	Pabing	2	73	3	2	2	2	800	1	3	1	1	1	1	1	0	0	1	1	1	1	0	0	3	1	0	6	2	0	1	1	1	1	0	4	6	9	9	9
170	Wangsapung	Pabing	2	76	3	1	2	2	1000	1	3	1	1	1	1	1	1	1	1	1	0	0	0	0	1	1	0	3	1	0	0	0	0	1	1	4	7	9	9	9
171	Wangsapung	Pabing	2	61	3	1	2	2	0	0	3	1	0	1	5	0	0	0	1	1	1	1	0	0	4	1	0	6	3	0	0	0	2	0	0	3	2	10	10	10
172	Wangsapung	Pabing	1	60	3	2	2	3	3000	2	5	2	1	1	1	1	1	1	1	1	0	0	0	0	0	0	0	0	0	0	0	0	0	0	0	0	0	1	1	1
173	Wangsapung	Pabing	2	81	3	2	2	1	0	0	2	1	1	1	1	1	1	1	1	1	1	1	0	0	0	1	0	0	0	0	0	0	0	0	0	0	0	1	1	1
174	Wangsapung	Pabing	1	48	2	1	2	3	4000	2	2	1	1	1	1	1	1	1	1	1	1	1	0	0	0	0	0	0	0	0	0	0	0	0	0	0	0	7	7	7
175	Wangsapung	Pabing	2	53	2	2	2	4	8000	2	3	1	3	3	4	4	4	4	6	6	2	2	0	0	3	1	2	5	8	5	0	0	0	0	0	7	7	7	7	7
176	Wangsapung	Pabing	2	50	2	2	2	3	10000	2	3	1	2	3	3	3	3	3	4	4	2	2	0	0	3	2	4	5	5	5	0	0	0	0	0	5	5	6	6	6
177	Wangsapung	Pabing	2	77	3	2	2	3	3000	2	4	2	2	2	3	3	2	2	2	2	2	2	0	0	0	1	3	5	3	2	0	0	0	0	0	3	4	10	10	10
178	Wangsapung	Pabing	2	60	3	2	2	3	3000	2	3	1	4	4	5	5	3	3	4	4	4	4	0	0	6	5	4	5	5	5	0	0	0	0	4	7	8	10	10	10
179	Wangsapung	Pabing	2	53	2	2	2	3	5000	2	4	2	4	4	4	4	2	2	3	3	2	2	0	0	2	1	3	4	5	4	0	0	0	0	0	7	8	8	10	10
180	Wangsapung	Pabing	2	36	2	2	3	4	6000	2	4	2	2	2	2	2	2	2	3	3	4	2	0	0	1	0	1	2	3	2	0	0	0	0	0	3	3	5	5	5
181	Wangsapung	Pabing	2	70	3	2	2	3	3000	2	4	2	3	3	3	3	4	4	4	4	7	7	3	3	8	10	8	6	6	5	1	1	1	2	3	6	9	5	4	5
182	Wangsapung	Pabing	1	48	2	2	2	4	8000	2	3	1	2	2	2	2	7	7	7	7	3	3	2	2	1	2	1	1	4	4	1	2	4	4	6	5	5	5	4	4
183	Wangsapung	Pabing	2	79	3	3	2	1	800	1	2	1	5	5	5	5	1	3	2	2	5	5	4	7	7	6	6	0	2	2	1	1	2	4	4	4	3	2	2	2
184	Wangsapung	Pabing	2	38	2	2	2	3	3000	2	5	2	3	3	2	3	5	5	5	5	2	2	1	1	4	3	2	2	1	2	2	2	1	2	2	3	5	5	6	6
185	Wangsapung	Pabing	1	22	1	1	3	3	3000	2	5	2	4	4	4	4	6	6	5	5	3	2	3	3	4	1	3	2	3	3	5	4	5	5	2	4	2	3	3	3
186	Wangsapung	Pabing	1	47	2	2	2	3	2500	2	5	2	0	0	2	0	2	1	1	2	1	1	0	1	1	0	1	1	1	1	0	0	1	0	0	0	2	9	9	3
187	Wangsapung	Pabing	2	45	2	2	2	3	3000	2	5	2	1	1	1	1	1	1	1	1	0	0	0	0	1	1	0	7	1	1	0	0	1	0	0	1	3	5	5	2
188	Wangsapung	Pabing	1	57	2	2	2	3	2000	2	3	1	1	2	1	1	1	1	1	1	0	0	0	0	0	1	0	0	0	0	0	0	0	0	0	0	0	1	2	3
189	Wangsapung	Pabing	2	55	2	2	2	3	2000	2	3	1	1	1	1	1	1	1	1	1	0	0	0	0	0	1	0	0	0	0	0	0	0	0	0	0	0	2	1	1
190	Wangsapung	Srisongkram	2	72	3	2	2	3	3000	2	4	2	3	3	4	4	4	4	4	4	3	3	0	0	1	1	2	5	4	3	0	0	0	0	0	7	8	9	9	9
191	Wangsapung	Srisongkram	1	33	1	1	3	3	10000	2	7	3	3	3	3	3	3	3	4	4	1	1	0	0	1	0	0	1	1	1	0	0	0	0	0	4	5	5	5	4
192	Wangsapung	Srisongkram	1	35	2	2	3	2	10000	2	6	2	5	5	5	5	4	4	5	5	2	2	0	0	2	0	0	1	1	1	0	0	0	0	0	5	4	5	5	3
193	Wangsapung	Srisongkram	2	56	2	2	2	4	500	1	5	2	4	4	4	4	3	3	4	4	2	2	0	0	1	1	2	1	1	1	0	0	0	0	0	3	3	4	4	4
194	Wangsapung	Srisongkram	2	26	1	2	3	4	3000	2	5	2	3	3	3	3	2	2	2	2	2	2	0	0	1	0	1	1	1	1	0	0	0	0	0	3	4	4	4	4
195	Wangsapung	Srisongkram	2	55	2	2	1	3	4000	2	4	2	4	4	5	5	5	5	5	5	1	1	0	0	1	0	2	5	7	4	0	0	0	0	0	4	5	7	7	7
196	Wangsapung	Srisongkram	2	40	2	2	2	3	3000	2	4	2	2	2	2	2	1	1	1	1	1	1	0	0	1	0	0	0	1	1	0	0	0	0	0	2	5	7	7	7
197	Wangsapung	Srisongkram	1	56	2	2	4	4	5000	2	4	2	4	4	5	5	5	5	5	4	4	4	0	0	5	6	5	8	8	6	0	0	0	0	2	6	8	10	10	10
198	Wangsapung	Srisongkram	1	80	3	2	2	1	0	0	5	2	3	3	3	3	2	2	2	2	2	2	0	0	1	0	0	2	2	3	0	0	0	0	0	4	4	7	7	7
199	Wangsapung	Srisongkram	2	60	3	2	2	1	0	0	6	2	5	5	6	6	5	5	6	6	0	0	1	0	3	5	6	6	6	3	0	0	0	0	2	4	9	10	10	10
200	Wangsapung	Srisongkram	2	60	3	2	1	1	700	1	2	1	5	5	5	5	5	5	5	5	2	2	0	0	2	7	5	6	7	5	0	0	0	0	0	6	6	9	9	9
201	Wangsapung	Srisongkram	2	59	2	2	2	4	3000	2	1	1	5	5	5	6	6	6	6	5	2	2	1	1	5	8	2	4	2	2	2	2	4	4	4	2	2	1	3	2
202	Wangsapung	Srisongkram	2	43	2	2	2	4	10000	2	6	2	3	3	4	4	3	3	3	3	2	3	1	1	1	2	1	2	2	1	1	1	2	3	1	5	3	3	3	5
203	Wangsapung	Srisongkram	2	50	2	2	3	4	5000	2	5	2	1	1	1	1	2	2	6	6	3	3	2	2	2	10	5	6	7	0	1	1	2	3	4	6	6	1	3	4
204	Wangsapung	Srisongkram	2	82	3	3	2	3	800	1	2	1	1	1	1	1	3	2	2	2	3	2	1	1	1	1	9	5	5	6	1	2	2	2	4	5	5	4	3	3
205	Wangsapung	Srisongkram	2	31	1	2	3	4	8000	2	5	2	1	1	0	0	5	5	5	5	1	1	1	1	1	2	1	3	3	2	0	0	0	0	0	2	1	1	1	1
206	Wangsapung	Srisongkram	1	66	3	2	2	1	800	1	3	1	1	1	1	1	6	6	6	6	2	2	1	1	2	2	1	1	3	4	0	0	0	3	3	3	2	2	3	3
207	Wangsapung	Srisongkram	2	48	2	2	2	2	5000	2	5	2	3	3	3	3	3	3	3	3	2	2	2	1	1	0	0	2	2	2	0	0	0	2	4	4	3	2	2	2
208	Wangsapung	Srisongkram	2	43	2	2	2	3	9000	2	4	2	1	1	1	1	5	4	5	5	1	1	1	1	10	0	0	2	2	1	0	0	0	0	1	2	10	5	5	8
209	Wangsapung	Srisongkram	2	20	1	1	4	1	0	0	4	2	5	5	5	5	5	5	5	5	4	4	3	3	0	2	0	1	1	0	2	2	3	3	3	3	3	6	6	6
210	Wangsapung	Srisongkram	2	50	2	2	2	3	5000	2	3	1	4	3	3	4	4	4	4	4	2	2	2	2	3	3	3	3	2	2	0	0	0	0	2	3	3	2	4	3
211	Wangsapung	Wangsapung	1	65	3	2	2	3	3500	2	6	2	2	2	2	2	2	2	2	2	1	1	0	0	1	0	0	1	1	1	0	0	0	0	0	3	3	4	4	4
212	Wangsapung	Wangsapung	1	40	2	2	2	3	5000	2	6	2	0	0	0	0	1	1	3	3	1	1	1	1	2	2	1	3	1	0	0	0	0	0	0	0	0	9	5	10
213	Wangsapung	Wangsapung	1	25	1	1	4	1	0	0	6	2	1	1	1	1	4	3	2	2	3	3	2	1	1	1	0	1	1	2	0	0	0	0	1	2	3	2	3	8
214	Wangsapung	Wangsapung	2	67	3	2	2	1	0	0	5	2	3	3	2	2	1	2	2	1	0	0	0	0	0	2	0	0	0	0	0	0	0	0	0	0	0	6	5	8
215	Wangsapung	Wangsapung	1	24	1	1	3	1	0	0	6	2	3	3	1	1	0	0	1	2	0	0	0	0	0	2	0	0	0	0	0	0	0	0	0	0	0	6	7	7
216	Wangsapung	Wangsapung	1	60	3	2	2	3	2000	2	3	1	2	2	1	0	1	1	1	2	0	0	0	0	0	2	0	0	0	0	0	0	0	0	0	0	0	9	8	7
217	Wangsapung	Wangsapung	2	72	3	2	2	3	2000	2	3	1	2	2	1	1	2	2	1	1	1	1	0	0	2	2	0	0	0	0	0	0	0	0	0	0	1	7	5	6
218	Wangsapung	Wangsapung	1	73	3	2	2	1	1000	1	8	3	1	2	2	1	1	1	2	1	0	1	1	1	2	1	1	1	1	1	0	0	1	1	0	1	2	8	8	7
219	Wangsapung	Wangsapung	2	50	2	2	2	3	6000	2	6	2	1	1	2	2	1	2	2	2	1	1	0	0	2	1	0	3	1	1	0	0	1	1	1	1	2	8	5	4
220	Wangsapung	Wangsapung	1	65	3	2	2	3	4000	2	6	2	1	1	1	1	1	1	1	1	1	1	0	0	2	2	0	4	2	0	0	0	1	0	0	2	2	8	5	5
221	Wangsapung	Wangsapung	2	37	2	2	2	3	3000	2	7	3	1	1	1	1	0	0	1	1	0	0	1	1	3	2	0	6	2	0	0	0	0	0	0	0	1	10	3	2
222	Wangsapung	Wangsapung	2	40	2	2	2	3	5000	2	7	3	1	1	1	1	0	1	1	1	0	0	0	0	3	1	0	5	1	0	0	0	1	0	0	0	1	10	10	10
223	Wangsapung	Wangsapung	2	70	3	2	2	1	0	0	7	3	2	3	4	5	1	1	1	2	1	1	1	1	2	3	0	1	0	0	0	0	0	0	0	0	0	8	9	10
224	Wangsapung	Wangsapung	1	43	2	2	2	3	2000	2	7	3	5	5	4	3	1	1	2	3	1	1	1	1	2	3	2	0	0	1	0	0	0	0	0	0	0	9	9	9
225	Wangsapung	Wangsapung	1	72	3	2	2	1	0	0	4	2	3	3	3	3	2	2	1	1	1	1	1	1	2	2	0	2	0	0	0	0	0	0	0	0	0	2	7	4
226	Wangsapung	Wangsapung	2	48	2	2	2	2	10000	2	4	2	0	0	0	0	1	0	1	2	1	1	1	1	2	1	0	10	2	0	0	0	0	0	0	0	1	10	5	5
227	Wangsapung	Wangsapung	2	69	3	2	2	3	2000	2	5	2	1	1	1	1	0	0	1	1	0	0	0	0	2	2	0	5	1	0	0	0	0	0	0	1	3	9	7	2
228	Wangsapung	Wangsapung	2	48	2	1	4	4	15000	3	3	1	1	2	2	1	1	2	3	2	1	1	1	1	2	2	0	0	0	1	0	0	0	0	0	0	0	5	7	6
229	Wangsapung	Wangsapung	2	67	3	2	2	3	2000	2	3	1	1	1	2	2	2	2	2	2	1	1	1	1	1	2	0	0	0	0	0	0	0	0	0	0	0	6	7	6
230	Wangsapung	Wangsapung	2	52	2	2	2	3	3000	2	4	2	2	2	1	1	1	2	3	2	1	1	1	1	1	2	1	0	0	1	0	0	0	0	0	0	0	5	3	6
231	Wangsapung	Wangsapung	1	52	2	2	2	3	6000	2	4	2	2	2	1	1	1	1	1	1	0	0	0	0	0	2	0	0	0	0	0	0	0	0	0	0	0	8	7	9
232	Wangsapung	Wangsapung	1	38	2	2	4	3	8500	2	4	2	2	2	2	2	1	1	1	1	0	0	0	0	2	1	0	4	1	1	0	0	1	1	0	1	3	9	6	4
233	Wangsapung	Wangsapung	2	40	2	2	2	3	4000	2	5	2	2	2	1	1	1	1	2	2	0	0	0	0	0	1	0	0	0	0	0	0	0	0	0	0	0	8	6	7
234	Wangsapung	Wangsapung	1	35	2	1	3	2	7000	2	4	2	1	1	1	1	1	1	1	1	1	1	1	0	3	2	0	4	2	1	1	2	2	1	0	1	2	10	10	5
235	Wangsapung	Wangsapung	2	52	2	2	2	1	0	0	5	2	3	3	2	1	1	1	2	2	0	0	0	0	0	1	0	0	0	0	0	0	0	0	0	0	0	9	7	8
236	Wangsapung	Wangsapung	1	60	3	2	2	3	2000	2	4	2	1	1	1	1	1	1	2	2	1	1	1	1	1	3	2	3	3	3	0	0	1	1	1	1	3	8	8	6
237	Wangsapung	Wangsapung	2	50	2	2	2	3	3000	2	5	2	2	2	1	0	3	3	2	1	0	0	0	0	0	1	0	0	0	1	0	0	0	0	0	0	0	8	5	10
238	Wangsapung	Wangsapung	2	55	2	2	2	3	6000	2	6	2	0	0	1	1	1	1	2	2	1	1	2	2	3	3	2	3	3	1	0	0	0	0	0	1	1	10	6	10
239	Wangsapung	Wangsapung	2	54	2	2	2	3	4000	2	4	2	2	2	1	1	1	1	1	1	1	1	1	1	4	2	1	3	2	1	0	0	1	1	1	1	1	1	1	0
240	Wangsapung	Panoi	2	60	3	2	2	3	3000	2	6	2	5	5	6	6	5	5	5	6	3	3	0	0	2	4	3	6	6	5	0	0	0	0	0	6	6	10	10	10
241	Wangsapung	Panoi	1	63	3	2	2	3	3000	2	6	2	4	4	5	5	4	4	5	5	3	3	0	0	0	2	3	6	5	8	0	0	0	0	5	6	9	10	10	10
242	Wangsapung	Panoi	2	78	3	2	2	1	0	0	4	2	4	4	5	5	3	3	3	3	1	1	0	0	0	0	1	0	1	0	0	0	0	0	1	7	7	10	10	10
243	Wangsapung	Panoi	2	48	2	2	2	3	4000	2	4	2	4	4	5	5	4	4	5	5	3	3	0	0	2	2	1	4	7	3	0	0	0	0	4	6	5	9	9	9
244	Wangsapung	Panoi	2	52	2	2	2	3	4500	2	4	2	5	5	6	6	5	5	6	6	3	3	0	0	2	4	5	5	6	6	0	0	0	0	4	5	6	10	10	9
245	Wangsapung	Panoi	2	59	2	2	2	2	4000	2	2	1	1	0	0	0	5	4	4	4	6	6	1	1	2	5	0	1	2	2	0	0	2	2	2	3	2	5	5	5
246	Wangsapung	Panoi	2	25	1	1	3	2	10000	2	6	2	1	1	1	1	1	1	1	0	1	2	2	2	0	0	0	1	1	0	0	0	0	0	1	2	1	3	3	3
247	Wangsapung	Panoi	1	52	2	2	2	2	5000	2	4	2	2	2	2	2	3	3	3	4	2	2	1	1	2	0	0	1	1	1	0	0	0	2	2	3	3	3	4	4
248	Wangsapung	Panoi	2	80	3	3	2	1	800	1	6	2	1	1	1	2	1	2	2	2	1	1	2	2	3	2	3	4	4	2	0	0	1	1	2	2	3	3	3	3
249	Wangsapung	Panoi	2	22	1	1	3	1	0	0	6	2	3	3	2	2	2	2	2	2	2	1	2	2	1	0	0	3	3	3	0	0	0	1	1	1	1	3	3	3
250	Wangsapung	Panoi	2	50	2	2	2	2	6000	2	5	2	2	2	1	1	1	1	1	2	0	0	0	0	0	2	0	0	0	1	0	0	0	0	0	0	0	6	6	7
251	Wangsapung	Panoi	1	58	2	2	2	3	7000	2	5	2	1	2	3	1	1	1	2	2	1	1	9	9	9	2	0	0	0	1	0	0	0	0	0	0	0	5	4	4
252	Wangsapung	Panoi	2	43	2	1	2	3	4000	2	6	2	1	1	1	1	0	0	0	0	0	0	0	0	2	1	0	3	2	1	0	0	1	0	0	1	0	5	2	3
253	Wangsapung	Panoi	2	32	1	2	4	4	7000	2	4	2	3	3	2	2	1	1	2	2	0	0	0	0	0	2	0	0	0	1	0	0	0	0	0	0	0	6	7	8
254	Wangsapung	Panoi	2	58	2	2	2	3	2000	2	5	2	2	2	1	1	2	2	1	1	0	0	0	0	0	3	0	0	0	1	0	0	0	0	0	0	0	6	7	7
255	Wangsapung	Panoi	2	32	1	2	3	6	0	0	5	2	3	3	4	4	2	2	2	1	0	0	0	0	0	1	0	0	0	1	0	0	0	0	0	0	3	10	10	10
256	Wangsapung	Panoi	1	56	2	2	2	3	18000	3	5	2	1	1	1	1	0	0	1	0	0	0	0	0	1	0	0	4	0	0	0	0	0	0	0	0	2	4	4	4
257	Wangsapung	Panoi	2	40	2	2	2	2	8000	2	5	2	1	2	3	3	1	1	1	1	0	0	0	0	1	0	0	2	1	0	0	0	0	0	0	1	2	6	4	6
258	Wangsapung	Panoi	2	60	3	2	2	3	1000	1	5	2	0	0	0	0	0	0	0	0	0	0	0	0	1	1	0	2	2	0	0	0	0	0	0	0	1	4	2	2
259	Wangsapung	Pakpoun	2	36	2	2	3	3	3000	2	5	2	5	5	5	5	2	2	2	1	0	0	0	0	0	1	0	0	0	0	0	0	0	0	0	0	0	8	8	9
260	Wangsapung	Pakpoun	2	48	2	2	3	3	3000	2	5	2	5	5	6	6	5	5	4	3	2	2	2	2	3	10	0	1	0	1	0	0	0	0	0	0	0	10	10	10
261	Wangsapung	Pakpoun	1	40	2	2	2	3	2000	2	5	2	2	1	1	1	1	1	1	1	0	0	0	0	1	1	0	3	1	1	0	0	1	0	0	0	1	8	5	7
262	Wangsapung	Pakpoun	2	42	2	2	2	2	8000	2	5	2	1	1	5	0	3	3	3	3	1	1	0	0	1	5	0	2	1	1	0	0	0	0	0	1	2	10	6	9
263	Wangsapung	Pakpoun	2	20	1	1	3	6	2000	2	6	2	1	1	1	1	4	4	4	4	1	1	0	0	1	6	0	2	1	0	0	0	0	0	0	1	3	8	3	7
264	Wangsapung	Pakpoun	1	30	1	1	1	1	0	0	5	2	4	4	5	5	5	5	6	6	3	3	2	2	3	8	10	1	1	1	0	0	0	0	0	0	0	10	10	10
265	Wangsapung	Pakpoun	2	70	3	2	2	3	2000	2	6	2	2	2	2	2	4	4	4	4	1	1	1	1	2	2	0	4	1	0	0	0	0	0	0	0	1	10	6	9
266	Wangsapung	Pakpoun	2	64	3	2	2	3	2000	2	6	2	5	5	6	6	4	4	4	3	3	3	3	3	4	10	1	1	1	1	0	0	0	0	0	0	0	10	10	10
267	Wangsapung	Pakpoun	1	41	2	2	3	3	4000	2	7	3	5	5	6	6	4	4	5	5	4	4	4	4	3	10	10	2	2	2	0	0	0	0	0	0	1	10	10	10
268	Wangsapung	Pakpoun	2	60	3	2	2	1	0	0	9	3	1	2	2	2	3	3	3	2	3	2	1	1	1	2	4	3	1	1	0	0	0	0	2	3	2	1	2	2
269	Wangsapung	Pakpoun	1	62	3	2	2	3	3000	2	4	2	1	2	1	1	2	2	2	4	2	2	1	0	1	7	0	4	4	5	0	0	0	0	0	2	4	8	2	5
270	Wangsapung	Pakpoun	2	54	2	2	2	2	4000	2	5	2	1	1	1	1	4	4	4	3	2	2	1	1	1	9	10	1	2	2	0	0	0	0	0	3	2	3	3	3
271	Wangsapung	Pakpoun	2	79	3	3	2	1	800	1	5	2	1	1	1	1	3	2	2	4	1	1	0	0	0	1	0	1	1	2	0	0	0	0	1	5	5	3	3	3
272	Wangsapung	Pakpoun	2	20	1	2	3	1	0	0	5	2	3	3	2	3	2	2	3	2	1	2	2	0	0	2	0	1	1	1	0	0	0	0	2	3	1	5	3	3
273	Wangsapung	Pakpoun	1	46	2	2	2	3	6000	2	8	3	3	3	4	4	3	3	3	3	3	3	0	0	2	3	2	4	3	2	0	0	0	0	0	5	6	8	9	10
274	Wangsapung	Pakpoun	2	80	3	2	2	1	0	0	5	2	4	4	4	4	3	3	4	4	3	3	0	0	2	4	2	4	4	3	0	0	0	0	0	4	10	10	10	10
275	Wangsapung	Pakpoun	2	21	1	1	4	4	6000	2	9	3	3	3	4	4	3	3	2	2	3	3	0	0	2	1	1	4	3	1	0	0	0	0	1	6	5	8	9	10
276	Wangsapung	Pakpoun	2	20	1	2	3	4	5000	2	9	3	3	3	4	4	4	4	3	3	3	3	0	0	2	1	1	4	3	2	0	0	0	0	0	5	5	9	9	10
277	Wangsapung	Pakpoun	1	58	2	2	2	3	5000	2	7	3	5	5	6	6	4	4	4	4	4	4	0	0	1	3	4	3	3	2	0	0	0	0	0	5	10	10	10	10
278	Wangsapung	Pakpoun	2	54	2	2	2	3	3000	2	7	3	5	5	5	5	5	5	0	0	3	3	0	0	2	4	3	5	4	3	0	0	0	0	0	5	6	9	9	10
279	Wangsapung	Pakpoun	1	60	3	2	2	3	5000	2	3	1	7	7	9	9	7	7	8	8	5	5	0	0	3	4	2	5	4	4	0	0	0	0	4	8	8	10	10	10
280	Muangloei	Napong	2	55	2	2	2	4	3000	2	3	1	5	4	3	3	4	4	4	4	1	1	1	1	0	4	3	1	0	0	0	0	0	0	0	0	0	10	10	10
281	Muangloei	Napong	1	58	2	2	3	3	2000	2	3	1	5	4	4	4	4	4	4	4	1	1	1	1	0	4	3	2	1	1	1	0	0	0	0	0	0	9	9	9
282	Muangloei	Napong	2	53	2	2	2	4	2500	2	6	2	1	1	1	1	3	3	3	3	1	1	1	1	1	0	0	2	1	0	0	0	0	0	0	1	2	9	6	3
283	Muangloei	Napong	2	56	2	2	2	3	3000	2	4	2	1	1	1	1	3	3	3	3	1	1	1	1	1	0	0	4	0	0	0	0	0	0	0	1	3	9	3	4
284	Muangloei	Napong	2	47	2	1	2	3	6000	2	6	2	1	1	1	1	0	0	0	0	1	1	0	0	0	1	0	0	1	0	0	0	1	0	0	1	1	4	1	2
285	Muangloei	Napong	1	54	2	2	2	3	3000	2	4	2	10	10	10	10	8	8	8	10	0	1	1	1	1	0	2	2	0	0	0	1	2	0	1	3	2	1	1	1
286	Muangloei	Napong	1	30	1	1	3	2	5000	2	5	2	2	1	0	0	3	2	2	3	3	3	4	2	1	2	0	1	1	2	0	0	0	1	1	3	3	3	2	3
287	Muangloei	Napong	2	70	3	3	2	1	800	1	5	2	1	1	2	2	0	2	2	3	1	2	4	0	0	2	0	1	0	0	0	0	0	0	3	2	2	3	3	3
288	Muangloei	Napong	1	75	3	2	2	4	4000	2	6	2	2	2	3	2	2	1	2	1	1	1	0	0	2	1	3	2	3	2	0	0	0	0	2	3	3	3	4	4
289	Muangloei	Napong	1	65	3	2	2	1	800	1	5	2	2	2	3	3	2	2	2	4	1	2	2	0	0	1	0	2	2	1	2	0	1	3	0	3	1	4	3	3
290	Muangloei	Napong	2	62	3	2	2	4	5000	2	6	2	8	8	9	9	7	7	8	8	4	4	0	0	2	3	2	4	3	1	0	0	0	0	4	9	10	10	10	10
291	Muangloei	Napong	1	31	1	2	3	4	20000	3	4	2	6	6	7	7	4	4	0	0	4	4	0	0	2	5	1	2	3	2	0	0	0	0	0	8	9	10	10	10
292	Muangloei	Napong	2	31	1	2	3	4	15000	3	4	2	4	4	4	4	0	3	3	3	5	5	0	0	2	3	2	0	4	4	0	0	0	0	0	6	6	6	6	6
293	Muangloei	Napong	1	65	3	2	2	4	5000	2	6	2	6	7	7	7	6	6	9	9	3	3	0	0	2	3	2	6	6	4	0	0	0	0	6	8	8	10	10	10
294	Muangloei	Naarn	1	44	2	2	3	5	4300	2	5	2	1	2	2	2	4	5	4	3	2	3	2	3	6	1	1	4	4	3	1	1	2	2	2	4	2	3	6	8
295	Muangloei	Naarn	2	65	3	2	2	4	600	1	4	2	2	3	4	4	3	4	5	6	3	3	5	4	6	4	2	4	5	6	3	3	5	4	6	6	6	4	6	5
296	Muangloei	Naarn	2	50	2	2	2	3	0	0	7	3	2	2	3	1	2	3	4	3	2	2	4	3	5	6	6	6	7	6	1	1	3	4	3	5	4	5	5	5
297	Muangloei	Naarn	2	60	3	2	2	6	600	1	3	1	1	2	3	2	2	2	3	4	1	2	2	3	3	4	4	5	5	5	2	2	4	3	3	5	4	5	6	5
298	Muangloei	Naarn	1	60	3	2	2	3	2500	2	2	1	1	1	1	1	5	5	5	5	2	2	2	2	2	2	2	2	2	2	0	0	0	0	0	0	0	4	4	4
299	Muangloei	Naarn	2	68	3	2	2	3	2500	2	3	1	0	0	0	0	6	6	6	6	2	2	2	2	2	2	2	2	2	2	0	0	0	0	0	0	0	4	4	4
300	Muangloei	Naarn	2	66	3	2	2	4	3500	2	6	2	2	2	2	2	6	6	6	6	2	2	2	2	2	2	2	2	2	2	0	0	0	0	0	0	0	4	4	4
301	Muangloei	Naarn	2	68	3	2	2	4	2500	2	2	1	2	2	0	2	6	6	6	6	3	3	3	3	3	3	3	3	3	3	0	0	0	0	0	0	0	4	4	4
302	Muangloei	Naarn	2	65	3	2	2	3	2500	2	2	1	1	1	1	1	5	5	5	5	3	3	3	3	3	3	3	3	3	3	0	0	0	0	0	0	0	3	3	3
303	Muangloei	Naarn	2	70	3	3	2	4	3000	2	5	2	2	2	2	2	7	7	4	4	2	2	1	1	2	10	10	3	4	2	2	0	0	1	1	6	4	8	8	8
304	Muangloei	Naarn	2	38	2	2	2	3	3000	2	5	2	2	2	1	1	7	7	7	7	2	2	2	1	1	10	10	8	7	7	0	0	0	0	5	7	8	8	8	8
305	Muangloei	Naarn	1	62	3	1	2	3	10000	2	1	1	2	2	2	2	10	10	10	10	3	3	2	2	7	6	10	10	9	3	0	0	0	0	4	4	2	6	6	6
306	Muangloei	Naarn	1	73	3	2	2	3	3000	2	7	3	6	6	6	6	9	9	9	9	0	0	0	0	1	2	1	2	2	0	0	0	0	0	0	2	2	9	9	9
307	Muangloei	Naarn	2	71	3	2	2	3	2000	2	5	2	7	7	8	8	9	9	9	9	0	0	0	0	1	3	0	2	2	1	0	0	0	0	0	4	4	8	8	8
308	Muangloei	Naarn	1	67	3	2	2	4	6000	2	5	2	6	6	7	7	8	8	8	8	0	0	0	0	1	1	0	3	3	2	0	0	0	0	2	3	3	9	9	9
309	Muangloei	Kudpong	2	31	1	1	3	2	9000	2	4	2	2	2	2	1	10	10	10	10	2	2	1	1	4	10	10	9	6	6	0	0	0	6	6	6	6	6	6	6
310	Muangloei	Kudpong	2	63	3	2	1	1	0	0	8	3	5	5	5	5	10	10	10	10	3	3	2	2	10	10	10	7	9	9	0	0	0	1	1	6	6	10	9	9
311	Muangloei	Kudpong	2	43	2	2	2	1	0	0	8	3	5	5	5	5	10	10	10	10	8	8	5	5	10	10	10	10	10	10	0	0	0	0	5	5	8	8	8	8
312	Muangloei	Kudpong	1	49	2	2	2	2	10000	2	4	2	9	9	9	9	9	9	9	9	0	0	0	0	1	10	6	4	4	3	0	0	0	0	0	8	8	10	10	10
313	Muangloei	Kudpong	1	34	1	2	3	3	5000	2	4	2	6	6	6	6	3	3	3	3	0	0	0	0	1	4	1	3	3	1	0	0	0	0	0	3	8	9	9	9
314	Muangloei	Kudpong	2	35	2	2	2	4	5000	2	4	2	7	7	7	7	6	6	6	6	0	0	0	0	1	6	0	3	3	1	0	0	0	0	0	3	6	9	9	9
315	Muangloei	Kudpong	2	68	3	2	2	2	2500	2	5	2	3	3	3	3	5	5	5	5	3	3	3	4	4	4	4	4	4	4	0	0	0	0	0	0	0	3	3	3
316	Muangloei	Kudpong	2	52	2	3	2	2	6000	2	5	2	3	3	3	3	6	6	6	6	2	2	2	2	2	2	2	2	2	2	0	0	0	0	0	0	0	0	1	1
317	Muangloei	Kudpong	1	52	2	2	2	1	700	1	1	1	4	4	4	4	4	4	4	4	0	0	0	0	0	0	0	0	0	0	9	9	9	9	9	9	9	2	2	2
318	Muangloei	Kudpong	2	52	2	2	1	4	1000	1	5	2	1	1	2	2	2	3	2	3	3	3	2	3	5	4	3	4	5	4	2	2	3	4	3	4	5	3	4	5
319	Muangloei	Kudpong	1	67	3	1	1	2	600	1	8	3	5	4	5	6	5	5	6	7	6	5	6	7	6	8	5	7	6	5	1	1	3	4	5	6	5	6	6	7
320	Muangloei	Kudpong	2	53	2	2	2	4	3000	2	8	3	2	3	3	2	5	4	5	6	2	3	2	3	4	3	5	4	4	5	2	3	2	3	4	5	4	5	4	3
321	Muangloei	Kudpong	2	38	2	2	2	4	3000	2	8	3	2	2	1	2	2	3	2	4	2	2	3	4	5	4	4	5	4	5	2	3	2	4	3	5	5	4	5	6
322	Muangloei	Chaiyapruk	2	25	1	1	4	6	9000	2	6	2	4	4	3	3	9	9	9	9	3	3	1	1	8	10	10	5	7	6	0	0	0	0	1	2	3	7	7	7
323	Muangloei	Chaiyapruk	1	52	2	1	3	2	10000	2	4	2	5	5	4	4	8	8	8	8	2	2	2	1	1	10	10	8	9	4	0	0	0	0	2	6	6	5	8	8
324	Muangloei	Chaiyapruk	1	53	2	2	2	2	10000	2	4	2	5	5	5	5	10	10	10	10	3	3	1	1	10	10	10	7	10	9	0	0	0	1	1	3	2	6	6	6
325	Muangloei	Chaiyapruk	2	40	2	2	2	4	5000	2	4	2	3	3	3	3	3	3	3	3	3	3	3	2	9	9	10	6	6	6	5	5	5	5	5	5	5	5	5	5
326	Muangloei	Chaiyapruk	1	51	2	2	2	2	9000	2	7	3	3	3	2	2	5	5	5	5	4	4	2	2	10	10	10	9	8	8	0	0	0	0	1	5	4	8	8	8
327	Muangloei	Chaiyapruk	1	77	3	2	3	3	4000	2	2	1	2	3	3	2	8	8	8	7	3	3	2	2	3	10	10	6	5	6	0	0	0	1	2	2	3	10	10	10
328	Muangloei	Chaiyapruk	1	77	3	2	2	3	3000	2	5	2	10	10	10	10	10	10	10	10	5	4	2	2	1	10	10	9	9	9	2	2	1	4	4	4	2	8	8	8
329	Muangloei	Chaiyapruk	2	43	2	2	2	2	1500	2	6	2	4	4	4	4	6	6	6	6	3	3	3	3	3	3	3	3	3	3	0	0	0	0	0	0	0	3	3	3
330	Muangloei	Chaiyapruk	2	71	3	2	2	1	700	1	6	2	0	0	0	0	5	5	5	5	2	2	2	2	2	2	2	2	2	2	0	0	0	0	0	0	0	4	4	4
331	Muangloei	Chaiyapruk	2	35	2	2	3	4	3500	2	5	2	3	3	3	3	5	5	5	5	4	4	4	4	4	4	4	4	4	4	0	0	0	0	0	0	0	4	4	4
332	Muangloei	Chaiyapruk	2	43	2	2	3	2	3500	2	5	2	3	3	3	3	7	7	7	7	3	3	3	3	3	3	3	3	3	3	0	0	0	0	0	0	0	1	1	1
333	Muangloei	Chaiyapruk	2	84	3	2	2	1	1000	1	2	1	0	0	0	0	4	4	4	4	3	3	3	3	3	3	3	3	3	3	0	0	0	0	0	0	0	3	3	3
334	Muangloei	Chaiyapruk	1	77	3	2	2	3	3000	2	6	2	8	8	8	8	9	9	9	9	0	0	0	0	2	4	4	2	2	1	0	0	0	0	0	3	5	9	9	9
335	Muangloei	Chaiyapruk	2	62	3	2	2	4	3500	2	2	1	4	4	4	4	6	6	6	6	0	0	0	0	1	2	1	3	3	2	0	0	0	0	0	3	3	6	6	6
336	Muangloei	Chaiyapruk	1	55	2	2	4	1	0	0	4	2	8	8	8	8	9	9	9	9	0	0	0	0	2	4	1	3	2	2	0	0	0	0	0	4	8	10	10	10
337	Muangloei	Chaiyapruk	1	71	3	2	2	1	0	0	4	2	9	9	9	9	8	8	8	8	0	0	0	0	2	3	2	3	2	1	0	0	0	0	0	2	8	8	8	8
338	Muangloei	Chaiyapruk	2	74	3	2	2	1	0	0	5	2	10	10	10	10	8	8	8	8	0	0	0	0	1	5	3	3	3	2	0	0	0	0	0	7	7	10	10	10
339	Muangloei	Chaiyapruk	2	55	2	2	2	3	4000	2	4	2	8	8	8	8	9	9	9	9	0	0	0	0	2	1	4	3	3	2	0	0	0	0	0	4	5	9	9	9
340	Muangloei	Chaiyapruk	2	84	3	2	2	1	0	0	2	1	7	7	7	7	8	8	8	8	0	0	0	0	4	3	1	2	2	0	0	0	0	0	0	3	4	8	8	8
341	Muangloei	Chaiyapruk	2	53	2	2	2	3	3000	2	7	3	2	3	4	3	4	3	5	4	2	3	2	4	2	5	2	4	3	4	1	1	1	1	3	5	4	3	4	5
342	Muangloei	Chaiyapruk	2	22	1	1	1	1	0	0	7	3	1	2	2	1	2	3	2	4	2	1	2	3	2	4	3	5	5	4	2	2	1	4	3	6	5	6	6	6
343	Muangloei	Chaiyapruk	2	60	3	3	2	6	2000	2	2	1	6	5	7	6	3	4	3	5	4	5	4	5	6	5	4	6	4	6	1	1	2	2	3	6	5	8	9	8
344	Muangloei	Muang	1	40	2	2	3	2	15000	3	4	2	3	3	3	3	6	6	0	0	3	3	3	3	3	3	3	3	3	3	0	0	0	0	0	0	0	4	4	4
345	Muangloei	Muang	2	56	2	2	2	3	3500	2	7	3	3	3	3	3	4	4	4	3	3	3	3	3	3	3	3	3	3	3	0	0	0	0	0	0	0	3	3	3
346	Muangloei	Muang	2	93	3	2	2	1	700	1	5	2	0	0	0	0	4	4	4	4	2	2	2	3	3	3	3	1	1	1	9	9	9	9	9	9	9	9	2	2
347	Muangloei	Muang	1	50	2	2	2	4	3500	2	4	2	4	4	4	4	0	0	0	0	3	3	3	3	3	3	3	3	3	3	0	0	0	0	0	0	0	2	2	2
348	Muangloei	Muang	2	44	2	2	2	2	7000	2	4	2	8	8	8	8	9	9	9	9	0	0	0	0	2	2	0	0	1	0	0	0	0	0	0	3	3	10	10	10
349	Muangloei	Muang	2	29	1	2	3	2	7000	2	8	3	9	9	9	9	10	10	10	10	0	0	0	0	3	6	2	2	2	1	0	0	0	0	0	3	7	10	10	10
350	Muangloei	Muang	2	35	2	2	3	6	10000	2	4	2	6	6	6	6	6	6	6	6	0	0	0	2	3	1	1	1	1	0	0	0	0	0	0	3	3	8	8	8
351	Muangloei	Muang	1	45	2	2	2	6	3000	2	5	2	9	9	9	9	8	8	8	8	0	0	0	0	0	3	2	2	2	1	0	0	0	0	0	4	7	9	9	9
352	Muangloei	Muang	1	66	3	2	2	3	2000	2	7	3	1	2	1	2	2	1	2	3	2	3	4	3	4	3	4	5	3	4	1	1	2	3	2	4	3	5	4	5
353	Muangloei	Muang	1	77	3	2	2	3	1000	1	6	2	1	2	1	2	1	2	1	3	2	1	2	3	4	5	3	4	5	6	2	2	3	6	8	7	8	7	8	7
354	Muangloei	Muang	2	80	3	2	2	1	600	1	5	2	1	2	6	6	3	2	4	5	2	1	3	4	5	4	3	5	6	5	3	6	7	4	4	5	4	3	4	3
355	Muangloei	Muang	2	96	3	2	1	1	600	1	4	2	1	1	1	1	1	2	1	3	1	2	3	4	3	2	4	3	2	1	1	1	1	2	2	2	1	2	2	1
356	Muangloei	Muang	1	70	3	1	2	1	600	1	3	1	5	5	5	0	7	7	7	8	3	3	2	2	6	10	10	6	5	8	0	0	0	0	4	6	5	6	8	8
357	Muangloei	Muang	2	80	3	1	2	1	800	1	3	1	3	3	3	3	10	10	10	10	2	2	1	1	4	10	10	10	10	10	0	0	0	0	0	2	2	2	3	3
358	Muangloei	Muang	2	62	3	2	2	3	600	1	7	3	3	3	2	2	7	6	7	7	3	3	2	2	4	10	10	9	10	10	0	0	0	2	2	1	1	5	5	5
359	Muangloei	Muang	2	52	2	2	2	1	0	0	4	2	5	4	4	4	5	4	3	9	3	3	2	2	6	6	10	9	10	9	0	0	0	1	3	3	5	6	6	6
360	Muangloei	Muang	1	62	3	2	2	2	7000	2	4	2	3	3	3	3	4	4	3	3	2	2	1	1	2	1	0	1	1	1	0	0	0	0	1	1	1	1	1	1
361	Muangloei	Naor	2	55	2	2	2	3	3500	2	5	2	3	3	3	3	5	5	5	5	2	2	2	2	2	2	2	2	2	2	0	0	0	0	0	0	0	4	4	4
362	Muangloei	Naor	2	29	1	1	1	2	9000	2	5	2	4	4	4	4	8	8	8	8	4	4	4	4	4	4	4	4	4	4	0	0	0	0	0	3	3	4	4	4
363	Muangloei	Naor	2	66	3	2	2	1	2500	2	8	3	3	3	3	3	7	7	2	2	3	3	3	3	3	3	3	3	3	3	0	0	0	0	0	0	0	4	4	4
364	Muangloei	Naor	2	70	3	2	2	3	2500	2	5	2	0	0	0	0	5	5	5	5	0	0	0	0	0	0	0	0	0	0	0	0	0	0	0	0	0	2	2	2
365	Muangloei	Naor	2	60	3	2	2	3	2500	2	6	2	3	3	3	3	8	8	8	8	0	0	0	0	0	0	0	0	0	0	0	0	0	0	0	0	0	3	3	3
366	Muangloei	Naor	2	68	3	2	2	3	2500	2	5	2	0	0	0	0	5	5	5	5	0	0	0	0	0	0	0	0	0	0	0	0	0	0	0	0	0	3	3	3
367	Muangloei	Naor	2	58	2	2	2	2	2000	2	8	3	7	7	7	7	8	8	8	8	0	0	0	0	2	1	0	2	2	1	0	0	0	0	0	5	8	9	9	9
368	Muangloei	Naor	2	49	2	2	3	2	4000	2	8	3	9	9	9	9	9	9	9	9	0	0	0	0	0	3	3	4	3	0	0	0	0	0	0	6	8	9	9	9
369	Muangloei	Naor	2	76	3	2	2	3	3000	2	7	3	7	7	7	7	8	8	8	8	0	0	0	0	2	3	2	2	2	1	0	0	0	0	0	6	6	6	7	7
370	Muangloei	Naor	2	73	3	2	2	3	2000	2	5	2	8	8	8	8	7	7	7	7	0	0	0	0	2	4	3	3	3	3	0	0	0	0	0	1	3	3	3	2
371	Muangloei	Naor	1	78	3	2	2	1	600	1	4	2	8	8	8	8	8	8	8	8	0	0	0	0	1	1	0	3	3	2	0	0	0	0	0	4	4	8	8	8
372	Muangloei	Naor	2	65	3	2	2	4	600	1	6	2	4	5	4	5	2	3	2	1	2	2	3	2	3	4	3	2	4	3	1	2	1	3	2	3	4	6	5	7
373	Muangloei	Naor	1	48	2	2	2	2	3000	2	2	1	4	3	4	4	5	4	3	4	3	2	3	2	3	2	3	3	2	3	2	3	4	3	5	6	5	4	6	4
374	Muangloei	Naor	1	60	3	2	2	3	3000	2	6	2	3	4	3	4	5	6	7	7	4	3	5	4	5	7	6	5	7	6	2	4	3	5	4	7	6	8	9	8
375	Muangloei	Naor	1	30	1	2	3	4	20000	3	7	3	2	2	2	2	7	7	6	7	3	3	2	2	3	9	9	6	6	5	0	0	0	0	2	2	1	3	3	3
376	Muangloei	Naor	1	59	2	2	3	2	20000	3	5	2	3	3	3	3	8	8	7	8	2	2	1	1	9	9	10	8	4	4	0	0	0	0	2	3	4	4	4	4
377	Muangloei	Naor	2	56	2	2	2	4	5000	2	6	2	5	6	5	5	4	4	3	4	3	2	1	1	8	10	10	7	8	8	0	0	0	0	2	3	3	3	4	4
378	Muangloei	Naor	2	53	2	2	2	3	5000	2	11	3	6	6	6	6	5	5	5	5	2	2	1	1	7	9	10	10	9	7	0	0	0	0	2	3	3	5	5	5
379	Muangloei	Naor	1	27	1	1	2	1	0	0	10	3	8	8	8	8	10	10	10	10	2	2	1	1	9	10	10	8	8	8	0	0	0	1	1	3	3	7	8	10
380	Muangloei	Srisongrak	1	38	2	2	3	3	1500	2	5	2	2	3	2	3	2	4	3	5	4	6	5	6	5	7	5	6	5	5	1	1	1	1	1	6	7	8	8	8
381	Muangloei	Srisongrak	2	53	2	1	2	3	1000	1	3	1	2	1	2	3	3	3	2	3	2	3	2	3	3	4	3	3	4	3	1	1	1	2	2	4	3	6	7	8
382	Muangloei	Srisongrak	2	87	3	2	2	3	600	1	3	1	1	2	3	4	2	2	3	4	2	2	3	4	3	4	4	3	4	3	2	2	3	4	3	4	4	3	4	3
383	Muangloei	Srisongrak	2	46	2	2	2	3	3500	2	6	2	4	4	6	6	7	7	8	8	0	0	0	0	0	1	0	3	3	2	0	0	0	0	0	5	7	8	8	8
384	Muangloei	Srisongrak	2	23	1	2	3	2	5000	2	5	2	5	5	6	6	4	4	5	5	0	0	0	0	0	0	0	0	1	0	0	0	0	0	0	3	3	3	4	4
385	Muangloei	Srisongrak	2	42	2	2	2	4	5000	2	5	2	6	6	6	6	4	4	4	4	0	0	0	0	0	0	0	0	1	0	0	0	0	0	0	2	2	5	5	5
386	Muangloei	Srisongrak	2	33	1	2	3	2	6000	2	5	2	5	5	5	5	7	7	7	7	0	0	0	0	0	1	0	0	2	1	0	0	0	0	0	4	4	8	8	8
387	Muangloei	Srisongrak	1	43	2	2	2	3	7000	2	4	2	4	4	4	4	5	5	5	5	0	0	0	0	0	0	0	2	1	0	0	0	0	0	0	2	6	7	7	7
388	Muangloei	Srisongrak	1	74	3	2	2	1	600	1	5	2	7	7	7	7	7	7	7	7	0	0	0	0	0	0	0	2	3	1	0	0	0	0	0	2	2	3	3	3
389	Muangloei	Srisongrak	2	73	3	2	2	1	600	1	6	2	6	6	6	6	0	2	2	2	0	0	0	0	0	0	0	2	2	1	0	0	0	0	0	2	3	7	7	7
390	Muangloei	Srisongrak	2	56	2	2	2	3	3000	2	3	1	6	6	6	6	4	4	4	4	0	0	0	0	0	0	0	1	1	0	0	0	0	0	0	2	5	6	6	6
391	Muangloei	Srisongrak	1	52	2	2	2	3	5000	2	6	2	2	2	2	2	0	0	0	0	0	0	0	0	0	0	0	0	1	1	0	0	0	0	0	1	1	2	2	2
392	Muangloei	Srisongrak	2	33	1	2	3	3	1000	1	3	1	3	4	3	3	2	2	3	2	2	1	2	2	4	5	6	7	6	6	2	2	3	4	3	4	4	4	4	4
393	Muangloei	Srisongrak	2	52	2	2	2	3	1000	1	6	2	3	4	4	5	2	3	4	3	1	2	2	2	5	6	7	6	6	7	2	2	3	3	2	3	3	3	3	3
394	Muangloei	Srisongrak	2	37	2	2	2	3	3000	2	3	1	0	0	0	0	0	0	0	0	1	1	1	1	1	1	1	1	1	1	0	0	0	0	0	0	0	4	4	4
395	Muangloei	Srisongrak	2	70	3	2	2	3	3500	2	5	2	1	1	1	1	6	6	6	6	1	1	1	1	1	1	1	1	1	1	0	0	0	0	0	0	0	2	2	2
396	Muangloei	Srisongrak	2	50	2	2	2	2	2500	2	6	2	1	1	1	1	5	5	5	5	0	0	0	0	0	0	0	0	0	0	0	0	0	0	0	0	0	3	3	3
397	Muangloei	Srisongrak	2	40	2	2	2	3	2500	2	4	2	2	2	2	2	5	5	5	5	1	1	1	1	1	1	1	1	1	1	0	0	0	0	0	0	0	4	4	4
398	Muangloei	Srisongrak	2	76	3	2	2	3	2500	2	4	2	0	0	0	0	5	5	5	5	0	0	0	0	0	0	0	0	0	0	0	0	0	0	0	0	0	2	2	2
399	Muangloei	Srisongrak	2	69	3	2	2	3	2500	2	4	2	0	0	0	0	5	5	5	5	0	0	0	0	0	0	0	0	0	0	0	0	0	0	0	0	0	2	2	2
400	Muangloei	Srisongrak	2	77	3	2	2	3	700	1	3	1	2	2	2	2	3	3	3	3	0	0	0	0	0	0	0	0	0	0	0	0	0	0	0	0	0	3	3	3
401	Muangloei	Srisongrak	2	81	3	2	2	1	700	1	3	1	0	0	0	0	0	0	0	0	0	0	0	0	0	0	0	0	0	0	0	0	0	0	0	0	0	0	0	0
402	Muangloei	Srisongrak	2	51	2	2	2	3	7000	2	4	2	1	1	1	1	8	8	8	8	10	10	2	2	4	10	10	8	10	10	0	0	0	0	2	4	6	9	9	9
403	Muangloei	Srisongrak	2	53	2	2	2	4	10000	2	5	2	1	1	1	1	5	4	5	5	4	4	2	2	2	1	10	10	10	10	0	0	0	0	1	6	10	10	10	10
404	Muangloei	Srisongrak	2	27	1	2	4	4	5000	2	5	2	2	2	2	2	6	6	5	5	2	2	1	1	6	6	6	10	10	10	0	0	0	0	8	8	6	8	8	8
405	Muangloei	Srisongrak	2	32	1	2	2	2	4000	2	5	2	2	2	2	2	4	4	4	3	3	3	2	2	2	3	3	2	2	3	0	0	0	0	8	8	8	9	9	9
406	Muangloei	Srisongrak	2	59	2	2	2	3	5000	2	4	2	3	3	3	2	5	5	5	5	4	4	4	2	2	10	9	3	6	6	2	0	0	0	6	6	5	8	8	8
407	Muangloei	Srisongrak	2	77	3	2	2	1	800	1	5	2	2	2	2	2	4	4	2	2	3	2	3	2	2	6	4	8	8	8	0	0	0	0	9	10	10	10	10	10
408	Muangloei	Srisongrak	1	87	3	2	2	1	800	1	5	2	2	2	6	6	2	2	2	2	3	3	3	3	3	3	3	3	3	3	2	3	0	0	0	9	9	9	9	9
409	Muangloei	Nakam	2	47	2	2	5	3	20150	3	5	2	2	2	2	2	5	5	5	5	2	2	2	2	2	2	2	2	2	2	0	0	0	0	0	0	0	3	3	3
410	Muangloei	Nakam	2	56	2	2	2	3	7000	2	6	2	2	2	2	2	3	3	3	3	2	1	2	1	1	1	2	2	2	2	0	0	0	0	0	0	0	3	3	3
411	Muangloei	Nakam	2	52	2	2	3	3	8000	2	4	2	1	1	1	1	4	4	4	4	3	3	3	3	3	3	3	3	3	3	0	0	0	0	0	0	0	4	4	4
412	Muangloei	Nakam	2	65	3	2	2	3	2500	2	2	1	0	0	0	0	4	4	4	4	2	2	2	2	2	2	2	2	2	2	0	0	0	0	0	0	0	4	4	4
413	Muangloei	Nakam	2	54	2	2	4	5	13000	3	3	1	7	7	8	8	8	8	9	9	0	0	0	0	1	1	0	1	1	1	0	0	0	0	0	4	5	5	9	9
414	Muangloei	Nakam	2	56	2	2	4	5	25000	3	4	2	7	7	8	8	7	7	8	8	3	3	0	0	1	2	0	3	3	2	0	0	0	0	0	3	3	9	9	9
415	Muangloei	Nakam	2	33	1	2	3	4	3000	2	4	2	6	6	7	7	7	7	8	8	0	0	0	0	1	1	0	0	2	1	0	0	0	0	0	7	9	10	10	10
416	Muangloei	Nakam	2	37	2	2	4	6	20000	3	4	2	6	6	8	8	8	8	9	9	0	0	0	0	0	1	0	0	2	2	0	0	0	0	1	6	6	9	10	10
417	Muangloei	Nakam	2	24	1	1	3	3	3000	2	4	2	2	2	3	2	3	3	3	5	4	4	1	1	2	5	10	5	5	5	0	0	0	5	5	5	4	5	5	5
418	Muangloei	Nakam	2	47	2	2	2	4	9000	2	4	2	2	2	3	3	5	5	5	4	3	3	3	2	2	10	10	8	10	6	1	0	0	2	2	3	3	4	4	8
419	Muangloei	Nakam	2	56	2	2	3	3	4000	2	3	1	1	1	1	1	4	4	3	3	4	4	2	2	3	6	10	10	9	9	0	0	0	1	2	3	3	4	4	4
420	Muangloei	Nakam	1	60	3	2	2	3	5000	2	3	1	3	3	3	4	10	10	10	10	3	3	2	2	10	10	10	9	10	10	0	0	0	0	2	4	3	4	4	4
421	Muangloei	Nakam	2	77	3	2	2	3	800	1	6	2	3	3	2	4	2	2	5	5	3	3	2	2	1	5	9	8	8	8	0	0	0	0	3	4	3	2	4	4
422	Muangloei	Nakam	2	36	2	2	3	6	15000	3	9	3	2	2	2	2	9	9	9	9	3	3	2	2	10	10	10	10	8	8	0	0	0	2	2	3	4	4	4	4
423	Muangloei	Nakam	2	83	3	2	1	3	600	1	4	2	1	1	1	1	1	1	3	4	1	2	3	1	4	5	5	4	5	5	1	1	1	2	3	6	4	6	5	5
424	Muangloei	Nakam	2	45	2	2	2	3	5000	2	4	2	1	1	2	2	2	2	3	4	2	4	5	4	5	6	5	4	5	6	1	1	2	3	4	6	7	6	5	8
425	Muangloei	Nakam	1	55	2	2	2	3	15000	3	4	2	1	1	2	2	2	3	4	5	2	2	3	4	5	3	4	6	5	5	1	1	1	2	3	5	5	6	6	6
426	Muangloei	Nakam	2	54	2	3	3	4	3000	2	5	2	2	3	2	3	2	3	2	4	2	3	4	3	3	5	4	4	5	4	1	2	3	2	2	3	3	2	5	6
427	Chiangkhan	Tad	2	76	3	2	2	1	1000	1	3	1	7	7	8	8	6	6	7	7	0	0	0	0	1	1	0	0	0	0	0	0	0	0	0	4	8	10	10	10
428	Chiangkhan	Tad	2	23	1	2	3	4	5000	2	8	3	2	2	2	2	7	7	7	8	5	5	1	1	10	9	10	8	7	7	3	0	0	5	2	3	3	9	9	9
429	Chiangkhan	Tad	1	54	2	2	2	4	5000	2	8	3	2	2	2	2	5	5	5	7	3	3	2	2	10	10	10	8	9	9	4	1	1	3	2	3	4	4	7	7
430	Chiangkhan	Tad	2	44	2	2	2	4	9000	2	6	2	10	10	10	10	4	4	4	4	3	3	2	2	5	10	4	3	3	3	0	0	0	2	2	2	3	2	3	3
431	Chiangkhan	Tad	1	24	1	2	3	6	8000	2	7	3	2	2	2	2	3	2	2	7	3	3	2	2	2	8	0	2	3	3	0	0	0	2	2	5	4	7	7	7
432	Chiangkhan	Tad	1	50	2	2	3	3	6000	2	2	1	2	2	3	3	2	2	5	5	5	5	2	2	2	10	0	3	3	3	0	0	0	2	2	1	1	4	4	4
433	Chiangkhan	Tad	1	72	3	2	2	1	800	1	3	1	2	2	2	2	2	2	1	1	3	3	2	2	6	9	0	3	4	4	0	0	0	0	6	6	6	2	8	8
434	Chiangkhan	Tad	1	36	2	1	3	1	0	0	3	1	3	3	3	4	4	4	4	3	4	4	1	1	1	8	1	4	3	3	0	0	0	0	1	2	1	5	5	5
435	Chiangkhan	Tad	2	50	2	2	2	3	4000	2	4	2	2	2	2	2	5	5	6	5	2	2	3	2	2	10	10	8	8	8	0	0	0	2	2	3	1	1	4	4
436	Chiangkhan	Tad	2	77	3	2	2	3	700	1	1	1	3	3	3	3	5	5	5	3	2	2	2	2	2	2	2	2	2	2	0	0	0	0	0	0	2	4	4	4
437	Chiangkhan	Tad	2	56	2	2	2	3	1000	1	2	1	0	0	0	0	5	5	5	5	1	1	1	1	1	1	0	0	0	0	0	0	0	0	0	0	0	2	2	2
438	Chiangkhan	Tad	1	50	2	1	2	3	5000	2	1	1	4	4	4	4	4	4	4	4	2	2	2	2	2	2	2	2	2	2	0	0	0	0	0	0	0	4	4	4
439	Chiangkhan	Tad	1	67	3	2	2	3	700	1	3	1	0	0	0	0	6	6	6	6	0	0	0	0	0	0	0	0	0	0	0	0	0	0	0	0	0	3	3	3
440	Chiangkhan	Tad	1	81	3	2	2	2	800	1	5	2	4	4	4	4	0	0	0	0	2	2	2	2	2	2	2	2	2	2	0	0	0	0	0	0	0	4	4	4
441	Chiangkhan	Tad	2	50	2	2	2	3	1000	1	4	2	2	2	2	2	3	3	3	3	2	2	2	2	2	2	2	2	2	2	0	0	0	0	0	0	3	3	3	3
442	Chiangkhan	Tad	2	72	3	2	2	3	700	1	4	2	2	2	2	2	5	5	5	5	2	2	2	2	2	2	2	2	2	2	0	0	0	0	0	0	0	4	4	4
443	Chiangkhan	Tad	1	32	1	2	3	4	2000	2	8	3	1	2	1	2	3	4	4	4	1	3	4	1	9	5	6	8	6	5	1	1	1	3	4	5	4	4	5	5
444	Chiangkhan	Tad	2	42	2	2	4	5	30000	3	7	3	1	1	2	2	3	4	4	4	3	2	4	5	4	4	4	3	3	4	1	2	2	1	3	4	6	6	7	7
445	Chiangkhan	Tad	2	65	3	2	2	3	600	1	3	1	3	4	5	5	2	3	3	2	2	3	4	2	5	3	1	4	3	2	1	1	2	2	3	5	2	3	4	1
446	Chiangkhan	Tad	1	24	1	1	3	3	8000	2	4	2	1	2	2	2	2	3	4	3	1	2	3	4	2	4	5	6	5	6	1	1	1	1	3	5	4	6	7	7
447	Chiangkhan	Tad	1	30	1	2	2	3	2000	2	6	2	1	2	2	2	1	1	2	2	2	2	3	4	6	4	4	5	5	4	1	1	2	2	3	5	4	5	4	4
448	Chiangkhan	Tad	2	65	3	2	2	3	2000	2	3	1	4	4	5	5	8	8	10	10	2	2	0	0	2	2	1	3	3	3	0	0	0	0	0	1	2	4	4	4
449	Chiangkhan	Tad	2	73	3	2	2	1	1000	1	4	2	6	6	7	7	4	4	5	5	0	0	0	0	1	2	0	0	0	0	0	0	0	0	1	4	7	9	9	9
450	Chiangkhan	Tad	2	56	2	2	2	3	2000	2	5	2	4	4	6	6	3	3	4	4	0	0	0	0	1	2	0	1	1	0	0	0	0	0	1	2	1	2	3	3
451	Chiangkhan	Tad	2	56	2	2	2	3	2500	2	1	1	6	6	7	7	1	1	2	2	0	0	0	0	1	2	0	2	2	1	0	0	0	0	1	4	4	4	6	6
452	Chiangkhan	Tad	1	84	3	2	2	3	1000	1	6	2	5	5	6	6	3	3	4	4	0	0	0	0	1	1	0	0	0	0	0	0	0	0	0	6	6	9	10	10
453	Chiangkhan	Tad	1	74	3	2	2	3	2500	2	2	1	5	5	6	6	3	3	5	5	0	0	0	0	1	1	0	3	2	1	0	0	0	0	0	3	3	9	9	9
454	Chiangkhan	Hadsaikaw	1	55	2	2	2	3	5000	2	3	1	0	0	0	0	0	0	0	0	3	3	3	3	3	3	3	3	3	3	0	0	0	0	0	0	0	3	3	3
455	Chiangkhan	Hadsaikaw	2	53	2	2	2	3	400	1	4	2	0	0	0	0	8	8	7	5	3	3	3	3	3	2	2	3	3	3	0	0	0	0	0	0	0	3	3	3
456	Chiangkhan	Hadsaikaw	2	49	2	2	2	3	7000	2	2	1	4	4	5	5	9	9	10	10	6	6	0	0	1	4	0	3	4	2	0	0	0	0	0	5	6	10	10	10
457	Chiangkhan	Hadsaikaw	2	68	3	2	2	3	3000	2	3	1	3	3	4	4	4	4	5	5	1	1	0	0	1	2	0	3	4	2	0	0	0	0	0	3	3	3	7	7
458	Chiangkhan	Hadsaikaw	1	67	3	2	2	3	4000	2	3	1	6	6	8	8	9	9	10	10	1	1	0	0	2	3	0	2	3	2	0	0	0	0	3	5	7	10	10	10
459	Chiangkhan	Hadsaikaw	2	75	3	2	2	1	700	1	5	2	8	8	9	9	9	9	10	10	0	0	0	0	1	3	1	2	4	3	0	0	0	0	2	4	5	10	10	10
460	Chiangkhan	Hadsaikaw	2	45	2	2	2	3	1000	1	5	2	7	7	8	8	8	8	9	9	0	0	0	0	1	2	0	0	2	1	0	0	0	0	2	6	7	9	9	9
461	Chiangkhan	Hadsaikaw	2	52	2	2	2	3	4000	2	7	3	4	4	5	5	8	8	8	8	0	0	0	0	0	1	0	1	1	1	0	0	0	0	0	2	2	4	4	4
462	Chiangkhan	Hadsaikaw	1	64	3	1	3	3	5000	2	5	2	6	6	7	7	8	8	9	9	0	0	0	0	0	3	0	2	2	2	0	0	0	0	3	4	5	9	9	9
463	Chiangkhan	Hadsaikaw	2	50	2	2	3	2	2000	2	5	2	0	0	0	0	3	3	3	3	2	3	3	2	2	2	2	2	2	2	0	0	0	0	0	0	0	4	4	4
464	Chiangkhan	Hadsaikaw	2	33	1	2	3	3	10000	2	6	2	0	0	0	0	3	3	3	3	1	1	1	1	1	1	1	1	1	1	0	0	0	0	0	0	0	2	2	2
465	Chiangkhan	Hadsaikaw	2	43	2	2	2	3	10000	2	7	3	0	0	0	0	5	5	5	5	2	2	2	2	2	2	2	2	2	2	0	0	0	0	0	0	0	3	2	3
466	Chiangkhan	Hadsaikaw	2	52	2	2	2	3	3000	2	7	3	2	2	2	1	2	2	2	2	2	2	2	3	3	2	2	2	2	2	2	2	3	3	2	2	3	3	2	2
467	Chiangkhan	Hadsaikaw	2	50	2	2	2	3	3000	2	6	2	2	2	3	3	3	3	3	3	2	2	3	3	3	3	2	2	2	2	2	2	3	4	4	4	4	4	4	4
468	Chiangkhan	Hadsaikaw	2	46	2	2	2	3	5000	2	5	2	8	7	6	6	8	8	8	7	7	7	8	7	7	6	6	6	6	6	5	5	6	6	3	3	2	1	1	1
469	Chiangkhan	Hadsaikaw	1	64	3	2	2	3	1000	1	7	3	4	5	4	4	5	5	5	4	4	4	5	4	3	3	4	4	4	4	2	2	2	5	5	5	5	4	4	4
470	Chiangkhan	Hadsaikaw	2	61	3	2	2	3	1000	1	6	2	1	1	1	1	6	7	7	7	7	7	7	6	6	6	6	8	8	8	1	1	1	3	1	2	5	6	6	6
471	Chiangkhan	Hadsaikaw	2	20	1	1	3	1	0	0	6	2	1	1	2	2	5	5	5	4	5	5	6	6	5	5	5	5	5	5	1	1	1	1	3	3	4	4	5	5
472	Chiangkhan	Hadsaikaw	1	41	2	2	3	3	10000	2	6	2	5	5	5	5	8	8	8	8	7	7	3	2	7	7	10	8	3	4	0	0	0	4	4	3	4	4	6	6
473	Chiangkhan	Hadsaikaw	1	50	2	2	3	3	4000	2	6	2	2	2	2	2	10	10	9	9	7	7	7	5	4	10	10	6	5	7	0	0	0	6	6	5	2	8	8	8
474	Chiangkhan	Hadsaikaw	1	42	2	2	2	3	3000	2	7	3	6	6	6	6	8	8	8	8	5	5	2	2	4	4	10	5	5	6	0	0	0	2	1	5	7	6	6	6
475	Chiangkhan	Hadsaikaw	2	32	1	2	3	3	10000	2	7	3	9	9	9	10	7	7	6	7	3	3	1	1	7	10	10	3	3	4	0	0	0	5	5	6	7	7	7	7
476	Chiangkhan	Hadsaikaw	1	74	3	2	2	3	1500	2	6	2	4	4	4	4	8	8	8	8	6	6	2	2	8	8	8	9	9	9	0	0	0	5	4	6	6	7	7	7
477	Chiangkhan	Hadsaikaw	2	36	2	2	2	3	5000	2	4	2	3	3	2	2	8	8	7	8	2	2	4	4	9	10	10	3	4	5	0	0	0	2	2	4	4	7	7	7
478	Chiangkhan	Hadsaikaw	1	36	2	2	2	3	2000	2	4	2	5	4	4	4	3	3	3	3	6	5	6	6	4	10	10	9	8	8	0	0	0	5	5	7	8	8	9	9
479	Chiangkhan	Hadsaikaw	1	70	3	3	2	1	800	1	6	2	2	2	2	2	9	9	9	9	10	10	3	3	9	10	10	5	2	4	0	0	0	4	3	7	7	8	8	8
480	Chiangkhan	Hadsaikaw	2	62	3	2	2	2	1000	1	6	2	2	2	2	3	8	8	7	8	9	9	2	2	10	10	10	8	8	9	0	0	0	2	2	4	4	10	10	9
481	Chiangkhan	Paktom	2	71	3	2	2	2	700	1	5	2	0	0	0	0	5	5	5	5	4	4	4	4	4	4	4	4	4	4	0	0	0	0	0	0	0	4	4	4
482	Chiangkhan	Paktom	2	57	2	2	2	3	3000	2	3	1	0	0	0	0	5	5	5	5	4	4	4	4	4	4	4	4	4	4	0	0	0	0	0	0	0	5	2	5
483	Chiangkhan	Paktom	1	71	3	2	2	3	5000	2	5	2	2	2	2	2	5	5	5	5	6	6	7	7	7	7	7	7	7	7	3	3	3	3	3	3	3	3	3	3
484	Chiangkhan	Paktom	2	60	3	2	2	3	3000	2	6	2	2	2	2	2	2	2	2	2	2	2	3	2	2	2	2	2	3	3	3	3	3	3	2	3	3	2	3	3
485	Chiangkhan	Paktom	2	53	2	2	2	3	10000	2	4	2	3	3	3	3	3	3	3	3	4	4	3	3	3	3	3	4	4	4	2	2	2	3	3	2	3	3	3	3
486	Chiangkhan	Paktom	2	30	1	2	1	2	7000	2	5	2	0	0	0	0	0	0	0	0	0	0	0	0	0	0	0	0	0	0	0	0	0	0	0	0	0	0	0	0
487	Chiangkhan	Paktom	2	60	3	2	2	3	10000	2	2	1	2	2	2	2	5	5	5	5	6	6	6	6	6	6	6	6	6	6	2	2	2	3	3	3	3	3	3	3
488	Chiangkhan	Paktom	1	78	3	1	2	2	500	1	3	1	3	3	4	4	6	6	7	7	3	3	0	0	1	5	1	2	2	2	0	0	0	0	4	8	8	8	10	10
489	Chiangkhan	Paktom	2	54	2	2	2	3	3000	2	2	1	5	5	6	6	7	7	8	8	5	5	1	1	2	9	7	7	8	8	0	0	0	0	0	3	3	2	9	9
490	Chiangkhan	Paktom	1	63	3	1	2	3	1000	1	4	2	2	2	5	5	2	2	4	4	3	3	0	0	2	3	1	2	2	2	0	0	0	0	5	9	10	10	10	10
491	Chiangkhan	Paktom	1	67	3	2	2	3	3000	2	4	2	4	4	5	5	5	5	6	6	3	3	0	0	1	2	1	3	3	3	0	0	0	0	2	6	6	10	10	10
492	Chiangkhan	Paktom	2	55	2	2	2	3	20000	3	6	2	6	6	7	7	7	7	8	8	1	1	0	0	2	3	1	6	7	5	0	0	0	0	3	5	7	10	9	10
493	Chiangkhan	Paktom	1	80	3	2	2	1	800	1	6	2	2	2	2	2	5	6	7	7	7	7	5	5	4	9	10	5	6	4	0	0	2	2	4	5	6	8	8	8
494	Chiangkhan	Paktom	2	65	3	2	2	1	600	1	2	1	3	2	3	3	7	7	7	7	7	7	4	5	5	6	6	7	4	6	0	0	0	4	5	6	5	5	9	9
495	Chiangkhan	Paktom	2	61	3	2	2	3	3000	2	5	2	2	2	2	3	6	6	5	4	7	7	2	2	7	9	9	9	8	8	0	0	3	3	5	7	5	8	8	8
496	Chiangkhan	Paktom	1	56	2	2	2	3	20000	3	6	2	1	1	1	1	8	7	7	7	7	6	6	6	7	6	5	6	6	5	0	0	0	4	4	4	5	5	5	5
497	Chiangkhan	Nasow	2	35	2	2	3	3	4000	2	7	3	4	3	3	3	8	7	7	7	3	3	2	2	7	7	6	8	8	8	0	0	0	3	2	5	5	5	6	6
498	Chiangkhan	Nasow	1	30	1	2	3	2	9000	2	7	3	2	1	1	1	6	6	6	8	6	6	2	2	8	9	10	7	6	6	7	6	6	6	5	6	4	8	8	8
499	Chiangkhan	Nasow	1	20	1	1	3	1	0	0	3	1	5	4	4	4	4	4	3	4	4	4	6	7	8	7	4	4	6	5	0	0	0	7	7	7	7	8	8	8
500	Chiangkhan	Nasow	2	58	2	2	2	3	2500	2	3	1	2	2	2	2	6	6	5	7	4	4	1	1	2	2	4	3	2	4	0	0	0	1	2	3	2	7	7	6
501	Chiangkhan	Nasow	2	74	3	2	2	1	800	1	2	1	3	2	3	3	5	5	4	6	2	2	1	1	5	4	3	3	2	2	0	0	0	2	1	2	3	6	6	6
502	Chiangkhan	Nasow	2	27	1	1	4	4	5000	2	4	2	2	2	2	2	6	6	7	6	2	2	1	1	2	2	3	1	1	1	0	0	0	1	1	2	2	2	2	2
503	Chiangkhan	Nasow	2	21	1	2	3	4	10000	2	8	3	2	2	2	2	5	5	3	3	2	2	1	1	3	3	2	2	1	1	0	0	0	0	2	2	1	3	3	3
504	Chiangkhan	Nasow	2	35	2	2	4	3	4000	2	4	2	2	2	1	1	5	5	5	7	2	2	1	1	4	4	2	3	1	1	0	0	0	2	2	5	4	3	3	3
505	Chiangkhan	Nasow	2	62	3	2	2	4	5000	2	6	2	1	1	1	1	2	2	5	5	2	2	1	1	3	3	0	5	5	5	0	0	0	2	2	3	2	5	5	5
506	Chiangkhan	Nasow	2	67	3	2	2	3	700	1	6	2	0	0	0	0	4	4	4	4	2	2	2	1	1	1	1	2	2	2	0	0	0	0	0	0	0	2	2	2
507	Chiangkhan	Nasow	2	75	3	2	2	3	700	1	4	2	0	0	0	0	6	6	6	6	2	2	2	2	2	2	2	2	2	2	0	0	0	0	0	0	0	4	4	4
508	Chiangkhan	Nasow	2	54	2	2	2	3	1000	1	1	1	0	0	0	0	5	5	5	5	1	1	1	0	0	1	1	1	1	1	0	0	0	0	0	0	0	3	3	3
509	Chiangkhan	Nasow	2	66	3	2	2	3	1000	1	2	1	0	0	0	0	5	5	5	5	0	0	0	0	0	0	0	0	0	0	0	0	0	0	0	0	0	0	0	0
510	Chiangkhan	Nasow	2	74	3	2	1	1	600	1	6	2	0	0	0	0	0	0	0	0	2	2	1	1	1	1	1	1	1	1	0	0	0	0	0	0	0	3	3	3
511	Chiangkhan	Nasow	2	42	2	2	2	3	3000	2	1	1	0	0	0	0	3	3	3	3	3	3	3	3	3	3	3	3	3	3	0	0	0	0	0	0	2	2	2	2
512	Chiangkhan	Nasow	2	47	2	2	2	3	3000	2	5	2	0	0	0	0	3	3	3	3	0	0	0	0	0	0	0	0	0	0	0	0	0	0	0	0	0	2	2	2
513	Chiangkhan	Nasow	2	52	2	2	2	3	3000	2	7	3	8	8	9	9	7	7	9	9	0	0	0	0	1	2	1	3	3	2	0	0	0	0	1	3	3	7	7	7
514	Chiangkhan	Nasow	2	60	3	2	2	3	2000	2	6	2	3	3	4	4	0	1	2	2	0	0	0	0	0	0	0	3	2	1	0	0	0	0	1	2	3	6	6	6
515	Chiangkhan	Nasow	1	77	3	2	2	3	2000	2	2	1	4	4	6	6	5	5	6	6	0	0	0	0	1	1	0	1	1	0	0	0	0	1	1	2	4	7	7	7
516	Chiangkhan	Nasow	2	77	3	2	2	1	600	1	2	1	5	5	6	6	2	2	3	3	0	0	0	0	0	1	0	1	1	0	0	0	0	0	1	3	5	6	6	6
517	Chiangkhan	Nasow	2	25	1	1	4	2	7000	2	5	2	4	4	5	5	2	2	3	3	0	0	0	0	0	0	0	2	2	1	0	0	0	0	1	4	7	8	8	8
518	Chiangkhan	Nasow	2	63	3	2	2	1	600	1	7	3	3	3	4	4	1	1	3	3	0	0	0	0	0	1	0	2	2	2	0	0	0	0	0	2	2	5	5	5
519	Chiangkhan	Nasow	2	68	3	2	2	1	600	1	8	3	4	4	6	6	4	4	5	5	0	0	0	0	1	2	1	2	3	1	0	0	0	0	2	3	4	7	7	7
520	Chiangkhan	Nasow	2	51	2	2	3	3	2000	2	4	2	4	4	5	5	1	1	1	1	0	0	0	0	1	1	0	1	2	1	0	0	0	0	0	1	1	3	3	3
521	Chiangkhan	Nasow	2	72	3	2	2	1	600	1	4	2	4	4	5	5	0	0	2	2	0	0	0	0	0	1	0	1	1	1	0	0	0	0	0	3	3	5	5	5
522	Chiangkhan	Nasow	1	48	2	2	2	3	3000	2	5	2	4	4	5	5	3	3	4	4	0	0	0	0	0	1	0	0	1	0	0	0	0	0	0	1	1	4	4	4
523	Chiangkhan	Nasow	2	23	1	1	2	3	1000	1	6	2	2	3	2	2	3	2	4	4	1	1	4	3	5	6	6	4	3	2	1	1	2	3	5	7	8	9	7	7
524	Chiangkhan	Nasow	2	44	2	2	2	3	5000	2	4	2	1	1	2	2	3	4	4	4	3	3	3	3	3	3	3	3	3	3	2	2	2	3	3	4	4	4	4	4
525	Chiangkhan	Nasow	1	58	2	2	2	3	2000	2	3	1	2	2	3	3	2	2	4	5	4	4	3	2	2	3	4	8	8	7	4	5	4	4	5	5	4	4	5	4
526	Chiangkhan	Nasow	1	70	3	2	2	3	600	1	6	2	1	1	3	3	2	3	3	2	2	2	3	3	3	5	6	7	7	7	1	1	3	2	2	4	4	3	3	4
527	Chiangkhan	Jomsri	2	68	3	2	2	3	600	1	8	3	1	1	3	3	3	3	3	4	2	2	3	3	2	2	3	3	3	3	1	1	2	2	4	4	5	6	6	6
528	Chiangkhan	Jomsri	1	55	2	2	2	3	5000	2	7	3	2	2	2	3	4	4	4	3	4	4	5	5	4	4	5	5	5	5	1	1	1	3	3	4	3	3	3	4
529	Chiangkhan	Jomsri	2	62	3	2	2	3	600	1	5	2	1	2	2	2	3	4	5	4	2	2	3	4	3	3	4	4	4	4	1	1	1	2	2	5	6	6	7	7
530	Chiangkhan	Jomsri	2	52	2	2	2	3	2000	2	6	2	1	2	2	2	2	4	3	2	3	4	3	3	2	4	3	2	3	3	1	1	2	3	7	6	4	4	3	3
531	Chiangkhan	Jomsri	2	74	3	2	2	3	600	1	5	2	2	1	2	2	3	2	4	3	2	3	4	5	3	4	3	2	6	5	1	1	2	3	3	5	5	3	4	4
532	Chiangkhan	Jomsri	1	36	2	2	4	3	10000	2	2	1	5	5	6	6	4	4	5	5	2	2	0	0	1	0	0	1	1	1	0	0	0	0	0	2	2	6	6	6
533	Chiangkhan	Jomsri	2	60	3	2	2	3	5000	2	5	2	2	2	5	5	6	6	6	6	3	3	0	0	6	10	3	2	2	2	0	0	0	0	0	2	2	10	10	10
534	Chiangkhan	Jomsri	1	62	3	2	2	3	10000	2	6	2	5	5	6	6	6	6	7	7	1	1	0	0	0	8	0	0	0	0	0	0	0	0	0	3	7	9	9	9
535	Chiangkhan	Jomsri	1	60	3	2	2	3	4000	2	5	2	5	5	6	6	7	7	8	8	2	5	4	4	6	10	2	7	6	3	0	0	0	0	0	3	2	8	8	8
536	Chiangkhan	Jomsri	2	42	2	2	2	3	5000	2	5	2	1	1	2	2	0	0	0	0	0	0	0	0	0	0	0	0	0	0	0	0	0	0	0	1	1	3	3	3
537	Chiangkhan	Chiangkhan	1	30	1	2	3	3	7000	2	3	1	1	1	1	1	1	1	0	0	0	0	0	0	0	1	1	1	1	1	0	0	0	0	0	1	0	0	2	1
538	Chiangkhan	Chiangkhan	1	48	2	2	2	3	6000	2	3	1	2	2	2	2	3	3	3	3	0	0	0	0	1	2	0	1	1	1	0	0	0	0	0	2	3	6	6	6
539	Chiangkhan	Chiangkhan	2	40	2	2	2	3	5000	2	4	2	2	2	2	2	1	1	2	2	1	1	0	0	0	2	0	1	1	1	0	0	0	0	0	0	1	4	4	4
540	Chiangkhan	Chiangkhan	2	56	2	2	2	3	3000	2	4	2	2	2	2	2	2	2	2	2	1	1	0	0	1	2	0	1	1	1	0	0	0	0	0	1	2	4	4	4
541	Chiangkhan	Chiangkhan	1	64	3	2	2	1	600	1	3	1	2	2	2	2	1	1	1	1	1	1	0	0	0	1	0	1	1	1	0	0	0	0	0	2	2	6	6	6
542	Chiangkhan	Chiangkhan	1	86	3	2	2	3	600	1	6	2	0	0	0	0	0	0	0	0	0	0	0	0	0	0	0	0	0	0	0	0	0	0	0	0	0	0	0	0
543	Chiangkhan	Chiangkhan	2	41	2	2	2	3	3000	2	3	1	0	0	0	0	0	0	0	0	0	0	0	0	0	0	0	0	0	0	0	0	0	0	0	0	0	0	0	0
544	Chiangkhan	Chiangkhan	2	60	3	2	2	3	1000	1	5	2	4	4	4	4	4	4	5	5	0	0	0	0	0	0	0	0	0	0	0	0	0	0	0	0	0	0	0	0
545	Chiangkhan	Chiangkhan	2	62	3	2	1	1	2000	2	5	2	3	3	3	3	3	3	3	3	0	0	0	0	0	0	0	0	0	0	0	0	0	0	0	0	0	0	0	0
546	Chiangkhan	Chiangkhan	2	47	2	2	2	3	50000	3	5	2	1	1	1	1	5	5	5	4	5	5	5	5	5	7	5	5	5	5	1	1	1	2	2	2	2	5	5	5
547	Chiangkhan	Chiangkhan	2	28	1	2	3	3	10000	2	5	2	2	2	2	2	5	5	5	5	5	5	5	5	5	5	5	5	5	5	2	2	2	2	2	2	2	2	2	2
548	Chiangkhan	Chiangkhan	2	29	1	2	3	3	15000	3	7	3	4	4	4	4	4	4	5	5	5	5	5	5	5	5	5	5	5	5	2	2	2	2	2	2	2	2	2	2
549	Chiangkhan	Chiangkhan	1	20	1	1	3	2	3000	2	7	3	3	3	3	2	3	3	3	3	4	4	4	4	4	4	4	4	4	4	2	2	2	2	2	2	2	2	2	2
550	Chiangkhan	Chiangkhan	1	20	1	1	3	3	0	0	3	1	2	2	2	2	5	5	5	5	3	3	3	3	3	3	10	3	3	3	2	2	2	2	2	2	2	2	2	2
551	Chiangkhan	Chiangkhan	1	37	2	2	3	3	15000	3	5	2	2	2	2	2	10	10	10	10	2	2	2	2	2	2	2	2	2	2	0	0	0	0	0	1	1	1	1	1
552	Chiangkhan	Chiangkhan	1	47	2	2	2	3	5000	2	3	1	3	3	3	3	7	7	7	5	3	2	2	3	2	2	2	2	3	2	0	0	0	2	1	2	2	2	2	2
553	Chiangkhan	Chiangkhan	2	44	2	2	2	3	5000	2	3	1	2	2	2	2	2	2	2	2	2	2	2	2	3	3	2	3	3	3	0	0	0	1	7	1	2	1	1	1
554	Chiangkhan	Chiangkhan	1	58	2	2	2	3	5000	2	5	2	3	3	3	2	7	7	7	7	8	8	6	6	4	2	1	1	4	3	0	0	1	1	5	3	2	8	7	7
555	Chiangkhan	Chiangkhan	1	29	1	2	3	3	9000	2	5	2	3	3	3	3	5	5	3	4	3	3	4	4	3	3	3	2	3	3	0	0	0	1	1	2	7	3	3	1
556	Chiangkhan	Chiangkhan	1	46	2	2	2	3	3000	2	5	2	3	2	3	3	5	5	4	7	3	3	3	2	2	3	3	4	3	3	0	0	1	1	1	2	1	6	5	5
557	Chiangkhan	Chiangkhan	2	40	2	2	2	3	3000	2	7	3	1	1	1	1	4	4	4	4	2	2	3	2	3	1	1	2	3	3	0	0	2	1	2	2	1	1	3	3
558	Chiangkhan	Chiangkhan	1	55	2	2	2	3	3000	2	7	3	1	1	1	2	4	4	4	4	2	2	3	2	1	2	2	1	1	2	0	0	3	2	1	3	2	4	3	2
559	Chiangkhan	Chiangkhan	2	51	2	2	2	3	9000	2	7	3	2	3	3	3	5	4	2	2	3	2	2	3	4	4	4	2	2	3	0	0	0	0	2	3	2	4	4	4
560	Chiangkhan	Chiangkhan	1	65	3	2	2	3	5000	2	6	2	2	2	2	3	4	3	3	3	2	2	3	3	2	2	2	1	2	2	0	0	0	3	1	2	2	1	2	2
